# Supplementary material for: A highly conserved transcriptional repressor controls a large regulon involved in lipid degradation in Mycobacterium smegmatis and Mycobacterium tuberculosis
Source: Mol Microbiol. 2007 Aug 1;65(3):684–99. doi: 10.1111/j.1365-2958.2007.05827.x (PMC1995591; doi:10.1111/j.1365-2958.2007.05827.x)
Supplement: Table S1-S4 — Table S1. All genes. Normalised microarray data for all M. smegmatis genes for which valid data were obtained (kstR mutant compared to the wild-type strain). Table S2. Genes, P<0.05. Normalised microarray data for all M. smegmaits genes found to be significantly altered in expression in the kstR mutant compared to the wild-type strain. Table S3. kstR regulon. Normalised microarray data for M. smegmatis genes we predict to be directly controlled by kstR (kstR mutant compared to the wild-type strain). Table S4. Secondary effects. Normalised microarray data for M. smegmatis genes were significantly altered in expression (kstR mutant compared to the wild-type strain), but which we believe not to be directly controlled by kstR. [file mmi0065-0684-s1-s4.xls]

## Sheet: Table S1 All genes
ProbeID	M	A	t	fold	P.Value	B
MSMEG_0001	1.04099	12.2527	2.00525	2.05765	0.291415	-4.80499
MSMEG_0002	0.729051	10.3492	1.45813	1.65755	0.420365	-5.53287
MSMEG_0003	0.737877	10.6406	1.45808	1.66772	0.420365	-5.53294
MSMEG_0004	0.339117	9.15017	0.628715	1.26498	0.743808	-6.3542
MSMEG_0005	2.31876	10.6266	4.24721	4.98904	0.0815401	-1.73737
MSMEG_0006	1.54666	11.8999	3.06684	2.92141	0.149727	-3.29716
MSMEG_0007	1.41105	9.66861	2.82019	2.65931	0.172263	-3.64511
MSMEG_0009	1.47506	12.155	2.91289	2.77995	0.161698	-3.51374
MSMEG_0011	1.12076	8.67822	1.44426	2.17461	0.425915	-5.55004
MSMEG_0012	0.608969	9.55233	0.989249	1.52517	0.592786	-6.05644
MSMEG_0013	-0.390849	8.7851	-0.774728	-1.31116	0.682794	-6.24684
MSMEG_0014	1.04106	7.4926	1.85423	2.05773	0.322335	-5.01379
MSMEG_0015	-0.655105	8.07755	-1.30893	-1.57473	0.469162	-5.71276
MSMEG_0016	1.87364	8.26696	3.73076	3.66456	0.108007	-2.39483
MSMEG_0017	0.21426	7.89876	0.397092	1.16011	0.83856	-6.48272
MSMEG_0018	-1.78378	7.45664	-2.27756	-3.44327	0.243272	-4.42027
MSMEG_0019	-1.21928	8.21267	-2.40441	-2.32831	0.223916	-4.23908
MSMEG_0020	1.67531	10.3642	3.30896	3.19388	0.129842	-2.96152
MSMEG_0021	1.05253	10.4702	2.1044	2.07416	0.269297	-4.66586
MSMEG_0022	-2.10742	6.36614	-2.04369	-4.3092	0.282923	-4.75122
MSMEG_0024	1.30975	12.1716	2.61973	2.47898	0.195183	-3.93092
MSMEG_0025	0.831621	10.9544	1.5513	1.77968	0.393549	-5.41557
MSMEG_0026	1.34215	11.0048	2.57897	2.53529	0.201308	-3.98923
MSMEG_0027	-1.83258	7.42654	-2.57514	-3.56174	0.201494	-3.99471
MSMEG_0028	0.499179	10.5328	0.974122	1.41341	0.595677	-6.07104
MSMEG_0029	0.761016	10.8459	1.51286	1.69468	0.404974	-5.46439
MSMEG_0030	1.36898	11.9724	2.52991	2.58287	0.206924	-4.05945
MSMEG_0031	0.456675	11.4206	0.900631	1.37237	0.626724	-6.1395
MSMEG_0032	-0.0873817	11.1789	-0.174767	-1.06244	0.932964	-6.55337
MSMEG_0033	0.469241	11.4661	0.934528	1.38438	0.61302	-6.10843
MSMEG_0034	0.44882	11.1795	0.897832	1.36492	0.62803	-6.14203
MSMEG_0035	0.556052	11.3561	1.0833	1.47024	0.554494	-5.96208
MSMEG_0036	0.561301	7.00031	0.862042	1.4756	0.644292	-6.17377
MSMEG_0038	0.933022	8.87274	1.64751	1.90927	0.369453	-5.291
MSMEG_0039	0.100943	7.88581	0.160094	1.07247	0.938117	-6.55613
MSMEG_0040	-1.33862	9.70302	-1.75468	-2.52909	0.345754	-5.14873
MSMEG_0042	0.301897	8.27435	0.602488	1.23276	0.757699	-6.37141
MSMEG_0043	-1.30906	8.8176	-2.54387	-2.47781	0.204615	-4.03947
MSMEG_0044	-0.387332	8.86877	-0.679486	-1.30797	0.720462	-6.31906
MSMEG_0045	-0.559224	9.89895	-1.08371	-1.47348	0.554371	-5.96165
MSMEG_0046	0.0494896	8.79954	0.0989907	1.0349	0.964595	-6.56503
MSMEG_0047	-0.33066	11.1323	-0.600356	-1.25759	0.757699	-6.37278
MSMEG_0048	-0.15308	10.8065	-0.305903	-1.11194	0.877144	-6.51818
MSMEG_0049	0.0248314	11.696	0.0482618	1.01736	0.985375	-6.56924
MSMEG_0050	1.15761	8.15622	2.1504	2.23087	0.261109	-4.60089
MSMEG_0053	0.23437	10.7482	0.468877	1.17639	0.809325	-6.44866
MSMEG_0055	0.768568	8.80756	1.52753	1.70358	0.401176	-5.44583
MSMEG_0056	0.783391	12.4134	1.55479	1.72117	0.392953	-5.41111
MSMEG_0058	1.07447	10.1585	2.13458	2.10595	0.263499	-4.62326
MSMEG_0059	1.19822	9.70573	2.38782	2.29457	0.227285	-4.26282
MSMEG_0060	1.4699	10.4698	2.67925	2.77003	0.187225	-3.84587
MSMEG_0061	0.974311	12.5244	1.94655	1.9647	0.299496	-4.88665
MSMEG_0062	2.12127	11.5025	4.19405	4.35077	0.0828645	-1.8031
MSMEG_0063	2.55053	13.1812	4.58761	5.85849	0.0713002	-1.32743
MSMEG_0064	2.0623	11.6511	3.62724	4.1765	0.111457	-2.53157
MSMEG_0065	2.85427	13.9175	5.70275	7.23136	0.0366975	-0.113514
MSMEG_0066	3.44469	14.2635	6.87024	10.8882	0.0194621	0.963972
MSMEG_0067	2.66954	11.5666	4.978	6.36227	0.0577983	-0.880318
MSMEG_0068	4.29009	7.86662	7.82883	19.5635	0.0104062	1.72264
MSMEG_0069	1.3225	12.985	2.32959	2.50099	0.236083	-4.34603
MSMEG_0071	1.26271	11.3216	2.50505	2.39945	0.208914	-4.09503
MSMEG_0076	3.75505	8.0698	7.498	13.5015	0.0131627	1.47242
MSMEG_0078	2.9143	11.1778	4.64722	7.53859	0.069743	-1.25757
MSMEG_0079	0.640934	9.45578	1.2661	1.55934	0.485705	-5.76234
MSMEG_0080	0.889681	10.0481	1.77958	1.85277	0.33982	-5.11522
MSMEG_0081	2.02089	10.709	4.04201	4.05835	0.0904665	-1.99355
MSMEG_0083	0.507768	10.7684	1.0146	1.42185	0.582349	-6.03162
MSMEG_0084	0.483385	7.77742	0.810631	1.39802	0.665836	-6.21757
MSMEG_0085	-0.569035	8.56381	-1.08449	-1.48353	0.554331	-5.96085
MSMEG_0086	-0.396155	7.68984	-0.434377	-1.316	0.823539	-6.4657
MSMEG_0087	-0.241204	8.32909	-0.482508	-1.18198	0.804608	-6.4416
MSMEG_0088	-1.13288	9.22846	-1.97688	-2.19296	0.294187	-4.84454
MSMEG_0089	-0.871746	8.31831	-1.72522	-1.82988	0.351167	-5.18818
MSMEG_0090	-1.71552	7.94438	-2.75488	-3.28415	0.18037	-3.73801
MSMEG_0091	0.604836	11.0835	1.19595	1.52081	0.51101	-5.84136
MSMEG_0093	0.15425	9.83242	0.279031	1.11284	0.888131	-6.52692
MSMEG_0094	0.397329	7.43893	0.624109	1.31707	0.74711	-6.35727
MSMEG_0095	0.326227	10.772	0.637354	1.25373	0.740208	-6.34839
MSMEG_0097	0.367693	11.4236	0.735533	1.29029	0.697736	-6.27754
MSMEG_0099	-0.104577	7.49557	-0.18035	-1.07518	0.93062	-6.55226
MSMEG_0100	-0.782995	9.51478	-1.27956	-1.7207	0.480092	-5.74687
MSMEG_0101	0.27391	9.86053	0.547568	1.20908	0.776775	-6.4053
MSMEG_0102	-0.0696144	10.5232	-0.138825	-1.04944	0.948605	-6.5597
MSMEG_0103	-2.3851	7.49222	-4.20418	-5.22379	0.082193	-1.79053
MSMEG_0104	0.222067	8.01963	0.443484	1.1664	0.819594	-6.46132
MSMEG_0105	-0.686304	8.70956	-1.36154	-1.60916	0.451218	-5.65055
MSMEG_0106	0.623908	7.8575	1.24793	1.54104	0.490602	-5.78308
MSMEG_0107	-0.0160502	10.1185	-0.0320296	-1.01119	0.989972	-6.56997
MSMEG_0108	0.949284	12.1101	1.71194	1.93091	0.354636	-5.20588
MSMEG_0109	0.541899	12.623	1.07063	1.45589	0.558831	-5.97515
MSMEG_0110	0.331692	13.1288	0.663534	1.25849	0.727596	-6.33036
MSMEG_0111	-1.18279	10.2316	-2.11897	-2.27016	0.26652	-4.64532
MSMEG_0113	0.0316378	9.72532	0.0632399	1.02217	0.978748	-6.5683
MSMEG_0114	-0.704512	10.1114	-1.40908	-1.62959	0.43631	-5.59316
MSMEG_0115	0.852082	5.84322	1.65915	1.8051	0.365853	-5.27572
MSMEG_0116	-1.11678	6.93318	-2.09288	-2.16862	0.271693	-4.6821
MSMEG_0117	-0.24486	8.03488	-0.446228	-1.18498	0.817883	-6.45999
MSMEG_0118	-0.0225454	8.9028	-0.0386614	-1.01575	0.988372	-6.56971
MSMEG_0119	1.1243	11.6515	2.21097	2.17995	0.253378	-4.51502
MSMEG_0120	1.61748	8.57233	2.17874	3.06839	0.257409	-4.56076
MSMEG_0121	0.00849371	9.50103	0.016986	1.0059	0.99504	-6.57039
MSMEG_0122	0.3515	7.78883	0.701123	1.27589	0.712515	-6.30337
MSMEG_0124	0.756544	7.31887	0.93296	1.68944	0.61302	-6.10989
MSMEG_0125	-1.53939	7.81788	-2.1176	-2.90671	0.26652	-4.64724
MSMEG_0126	0.0175404	8.47374	0.0338897	1.01223	0.989697	-6.5699
MSMEG_0128	-0.784044	7.97953	-1.56774	-1.72195	0.390107	-5.39452
MSMEG_0129	0.225726	11.5927	0.45005	1.16937	0.816455	-6.45811
MSMEG_0130	0.354799	8.01596	0.688132	1.27881	0.717148	-6.31284
MSMEG_0131	0.236153	10.8324	0.468885	1.17785	0.809325	-6.44866
MSMEG_0132	1.09047	10.4582	2.14746	2.12943	0.261109	-4.60505
MSMEG_0133	1.17923	9.1176	2.29415	2.26455	0.241163	-4.39661
MSMEG_0134	0.130691	11.9313	0.254541	1.09482	0.900019	-6.53421
MSMEG_0135	0.33459	10.5654	0.659552	1.26102	0.729808	-6.33314
MSMEG_0136	0.248244	11.9317	0.496239	1.18776	0.800764	-6.43429
MSMEG_0137	0.653199	9.89841	1.28836	1.57265	0.47607	-5.73669
MSMEG_0138	0.253085	12.5967	0.505032	1.19175	0.797863	-6.42951
MSMEG_0139	0.196214	11.501	0.392538	1.14569	0.839787	-6.4847
MSMEG_0140	0.0449486	10.8716	0.0896037	1.03165	0.96952	-6.56603
MSMEG_0141	0.0933645	9.29879	0.181884	1.06686	0.929864	-6.55195
MSMEG_0142	0.291232	9.06472	0.569664	1.22368	0.768729	-6.39202
MSMEG_0143	-0.382927	10.6259	-0.747179	-1.30398	0.693392	-6.26856
MSMEG_0144	-3.24919	8.56158	-2.95448	-9.50835	0.158836	-3.45503
MSMEG_0145	-0.768669	7.90794	-1.47496	-1.7037	0.416535	-5.51195
MSMEG_0146	0.138133	9.32165	0.236474	1.10048	0.907928	-6.53916
MSMEG_0147	-0.00397814	9.02519	-0.00719215	-1.00276	0.998571	-6.57052
MSMEG_0148	-1.73497	8.3273	-2.39596	-3.32872	0.225915	-4.25118
MSMEG_0149	-1.25398	7.36401	-1.80661	-2.38499	0.335027	-5.07864
MSMEG_0150	-0.435662	9.13263	-0.858047	-1.35253	0.645863	-6.17726
MSMEG_0151	0.439814	8.28893	0.879756	1.35643	0.636373	-6.15819
MSMEG_0152	-0.448489	8.88517	-0.866002	-1.36461	0.642233	-6.17031
MSMEG_0153	1.02947	8.16648	2.02167	2.04128	0.287872	-4.78205
MSMEG_0154	0.274438	10.1891	0.547037	1.20952	0.776775	-6.40561
MSMEG_0155	-0.254559	9.69713	-0.509251	-1.19297	0.796805	-6.42719
MSMEG_0156	-0.0127937	7.39166	-0.0229061	-1.00891	0.993328	-6.57025
MSMEG_0157	-1.08537	8.61554	-1.94797	-2.12192	0.299388	-4.88468
MSMEG_0159	0.256871	7.734	0.422925	1.19488	0.828014	-6.47108
MSMEG_0160	-0.764529	8.12243	-1.44697	-1.69882	0.424763	-5.54668
MSMEG_0161	-0.57937	6.97154	-0.812424	-1.4942	0.66498	-6.21608
MSMEG_0162	-1.12494	8.1548	-2.167	-2.18092	0.258243	-4.57739
MSMEG_0164	-0.883681	7.37485	-1.43386	-1.84508	0.428783	-5.56285
MSMEG_0165	-0.134285	7.73131	-0.254855	-1.09755	0.900019	-6.53412
MSMEG_0166	0.222893	10.806	0.439062	1.16707	0.821216	-6.46346
MSMEG_0167	0.292532	8.99158	0.571912	1.22479	0.767744	-6.39064
MSMEG_0168	0.2773	5.7614	0.245464	1.21192	0.904825	-6.53674
MSMEG_0170	0.123039	7.88678	0.178407	1.08903	0.9309	-6.55265
MSMEG_0171	1.42192	6.928	2.02087	2.67941	0.287872	-4.78317
MSMEG_0172	1.46183	12.1274	2.87393	2.75458	0.165517	-3.56888
MSMEG_0173	-0.74535	8.38762	-1.31499	-1.67638	0.466612	-5.70566
MSMEG_0175	-0.959995	7.90629	-1.77505	-1.9453	0.341007	-5.12132
MSMEG_0178	0.374448	8.33024	0.54729	1.29634	0.776775	-6.40546
MSMEG_0179	-0.199739	9.14665	-0.34068	-1.14849	0.862483	-6.5057
MSMEG_0180	-0.990908	9.3818	-1.96708	-1.98744	0.295893	-4.85816
MSMEG_0181	-1.35271	7.80819	-2.26409	-2.55391	0.244078	-4.43947
MSMEG_0182	-0.373333	7.9287	-0.671458	-1.29534	0.724137	-6.32478
MSMEG_0183	-2.63179	7.46404	-4.42818	-6.19793	0.0761319	-1.51709
MSMEG_0184	-0.406202	8.74797	-0.8046	-1.32519	0.668361	-6.22256
MSMEG_0185	-1.92668	6.94945	-2.92908	-3.80179	0.160383	-3.49088
MSMEG_0186	-0.446452	7.80058	-0.679163	-1.36269	0.720462	-6.31929
MSMEG_0187	-0.216289	9.52306	-0.4259	-1.16174	0.827065	-6.4697
MSMEG_0189	-1.9545	7.39415	-2.5607	-3.87581	0.202516	-4.01538
MSMEG_0190	-0.29962	7.76486	-0.587017	-1.23082	0.761653	-6.38125
MSMEG_0191	-0.240442	8.74686	-0.388086	-1.18135	0.841993	-6.48662
MSMEG_0193	-0.396529	10.1174	-0.793253	-1.31634	0.674282	-6.23187
MSMEG_0194	0.314223	13.0906	0.611636	1.24334	0.753515	-6.36548
MSMEG_0195	-0.41739	7.90387	-0.749933	-1.33551	0.692336	-6.26641
MSMEG_0196	-0.542935	6.15691	-1.03168	-1.45693	0.57582	-6.01463
MSMEG_0197	-0.828215	8.87133	-1.55533	-1.77549	0.392817	-5.41041
MSMEG_0198	-0.844273	7.18881	-1.64135	-1.79536	0.370664	-5.29908
MSMEG_0199	-0.606811	6.48384	-1.13542	-1.52289	0.536998	-5.90722
MSMEG_0200	-3.1056	6.28695	-5.3451	-8.60751	0.0446387	-0.481899
MSMEG_0205	-1.50723	8.3078	-3.00594	-2.84263	0.154386	-3.38257
MSMEG_0206	-0.939267	8.82655	-1.74529	-1.91755	0.347875	-5.16133
MSMEG_0207	0.750901	7.18161	1.49868	1.68284	0.407937	-5.48226
MSMEG_0210	0.166887	10.0755	0.289489	1.12263	0.883738	-6.52361
MSMEG_0211	-0.115517	9.06998	-0.221208	-1.08336	0.914385	-6.54307
MSMEG_0212	-1.08521	8.96605	-2.16983	-2.12168	0.258057	-4.57338
MSMEG_0213	-0.309603	11.4197	-0.603186	-1.23937	0.757576	-6.37096
MSMEG_0214	-0.404835	9.8352	-0.784226	-1.32394	0.679072	-6.2392
MSMEG_0215	-0.631351	10.7843	-1.2579	-1.54901	0.487555	-5.77172
MSMEG_0216	0.244098	10.7297	0.463421	1.18435	0.811673	-6.45144
MSMEG_0217	7.62392	11.2635	15.1991	197.255	0.00131342	5.20327
MSMEG_0218	1.1755	7.70472	1.62478	2.25871	0.374549	-5.32072
MSMEG_0220	0.684489	10.3241	1.36556	1.60713	0.449879	-5.64574
MSMEG_0222	2.10828	9.17136	4.1619	4.31177	0.0837189	-1.84306
MSMEG_0223	-0.467103	9.94517	-0.931631	-1.38233	0.613515	-6.11112
MSMEG_0224	0.839039	9.67607	1.65594	1.78886	0.366762	-5.27994
MSMEG_0225	0.853814	10.7186	1.70797	1.80727	0.3551	-5.21115
MSMEG_0227	0.997461	9.62619	1.97942	1.99648	0.294187	-4.841
MSMEG_0228	-0.584244	7.72947	-1.16813	-1.49925	0.522946	-5.87191
MSMEG_0230	-0.0325619	10.081	-0.0642877	-1.02283	0.978512	-6.56822
MSMEG_0231	-0.240863	10.5834	-0.47803	-1.1817	0.806383	-6.44394
MSMEG_0232	-0.539418	9.70977	-1.07533	-1.45339	0.557054	-5.97031
MSMEG_0233	1.06573	12.5172	2.02392	2.09323	0.287603	-4.7789
MSMEG_0234	2.17336	11.3573	4.3436	4.51071	0.0788149	-1.61938
MSMEG_0235	0.379696	8.84367	0.745301	1.30107	0.693453	-6.27001
MSMEG_0236	0.132765	9.66251	0.244915	1.09639	0.904918	-6.53689
MSMEG_0238	1.09105	11.8931	1.99063	2.1303	0.293244	-4.82539
MSMEG_0239	1.50026	11.2995	2.91014	2.82893	0.161922	-3.51763
MSMEG_0240	0.251525	12.3075	0.49503	1.19046	0.801062	-6.43494
MSMEG_0241	-0.0226739	9.87572	-0.0436762	-1.01584	0.986538	-6.56947
MSMEG_0242	0.374208	12.0467	0.736246	1.29613	0.697511	-6.27699
MSMEG_0243	1.30573	13.4616	2.6087	2.47209	0.197115	-3.94669
MSMEG_0244	1.02076	10.5024	2.00156	2.02899	0.291928	-4.81014
MSMEG_0245	-0.0175688	10.1322	-0.0339749	-1.01225	0.989697	-6.5699
MSMEG_0246	0.443572	9.22602	0.878321	1.35997	0.636968	-6.15946
MSMEG_0247	0.436211	10.0205	0.856558	1.35305	0.646143	-6.17855
MSMEG_0248	-0.337046	10.2693	-0.672923	-1.26317	0.723617	-6.32374
MSMEG_0249	-0.423663	8.92128	-0.797623	-1.34133	0.672188	-6.2283
MSMEG_0250	0.468951	12.6497	0.930439	1.3841	0.613967	-6.11223
MSMEG_0251	0.314319	11.0566	0.619829	1.24342	0.749604	-6.36011
MSMEG_0252	0.186315	10.2983	0.372248	1.13785	0.849062	-6.49326
MSMEG_0254	-0.013626	10.1187	-0.0265057	-1.00949	0.992398	-6.57015
MSMEG_0255	0.645981	10.7474	1.28317	1.5648	0.478121	-5.74269
MSMEG_0257	-0.196646	8.58362	-0.320583	-1.14603	0.869866	-6.51307
MSMEG_0258	-1.06939	9.52629	-2.10487	-2.09855	0.269297	-4.66521
MSMEG_0259	-0.404111	7.55764	-0.766823	-1.32327	0.685125	-6.25314
MSMEG_0260	-0.596998	7.01966	-0.98292	-1.51257	0.59351	-6.06257
MSMEG_0261	-0.36008	9.50785	-0.713361	-1.2835	0.707487	-6.2943
MSMEG_0263	-0.373931	8.66491	-0.663458	-1.29588	0.727596	-6.33041
MSMEG_0264	-0.497143	8.49878	-0.975413	-1.41142	0.595677	-6.0698
MSMEG_0266	-0.259497	8.61645	-0.483412	-1.19706	0.804189	-6.44112
MSMEG_0267	0.535118	7.09562	0.689145	1.44906	0.717148	-6.31211
MSMEG_0268	-0.904937	5.57948	-1.16796	-1.87246	0.522946	-5.8721
MSMEG_0269	0.421708	8.0506	0.736945	1.33951	0.697298	-6.27645
MSMEG_0272	-1.48711	8.38232	-2.50429	-2.80327	0.208914	-4.09613
MSMEG_0273	-1.08105	8.86194	-2.16209	-2.11558	0.258837	-4.58435
MSMEG_0274	-0.702783	5.85126	-1.40336	-1.62764	0.437534	-5.60012
MSMEG_0275	-2.92802	8.57231	-4.24698	-7.61067	0.0815401	-1.73765
MSMEG_0276	-0.89228	8.77355	-1.70071	-1.85611	0.35593	-5.2208
MSMEG_0277	-1.85535	8.64439	-3.6924	-3.6184	0.108806	-2.44532
MSMEG_0279	-0.216828	8.19895	-0.417841	-1.16218	0.830142	-6.47343
MSMEG_0280	-0.316244	7.4587	-0.6324	-1.24509	0.74256	-6.35173
MSMEG_0281	-1.72291	8.32989	-3.41938	-3.30102	0.12372	-2.81079
MSMEG_0283	-0.934504	9.02488	-1.86593	-1.91123	0.318758	-4.99777
MSMEG_0284	1.39635	9.51551	2.79132	2.63235	0.176558	-3.68614
MSMEG_0285	-1.1773	9.44105	-2.25918	-2.26153	0.244532	-4.44646
MSMEG_0286	-0.794269	9.49552	-1.57007	-1.7342	0.389256	-5.39152
MSMEG_0288	-0.186644	7.57446	-0.370733	-1.13811	0.849346	-6.49388
MSMEG_0289	0.344808	8.95295	0.689753	1.26998	0.717148	-6.31167
MSMEG_0290	-0.0014496	8.4563	-0.00274975	-1.00101	0.999235	-6.57054
MSMEG_0291	-1.12434	9.1131	-2.19331	-2.18002	0.255985	-4.54009
MSMEG_0293	0.656562	8.17222	1.30051	1.57632	0.472226	-5.72258
MSMEG_0294	-1.73768	8.15651	-3.35931	-3.33498	0.12714	-2.8926
MSMEG_0295	1.69929	7.37461	1.95752	3.2474	0.297885	-4.87144
MSMEG_0296	-0.425769	11.0709	-0.834603	-1.34329	0.65593	-6.19742
MSMEG_0297	-0.477946	7.31081	-0.937298	-1.39276	0.612298	-6.10585
MSMEG_0298	-0.572767	7.72953	-0.988967	-1.48737	0.592824	-6.05672
MSMEG_0299	2.20531	10.4774	4.40364	4.61173	0.0774216	-1.54665
MSMEG_0300	-1.89824	7.37976	-2.74006	-3.72758	0.181585	-3.75913
MSMEG_0301	0.326741	8.05458	0.554886	1.25418	0.773578	-6.40095
MSMEG_0302	5.76242	11.0222	10.4106	54.2827	0.00265617	3.32825
MSMEG_0303	-0.786791	9.92574	-1.56332	-1.72523	0.390884	-5.40019
MSMEG_0304	6.83733	9.50169	8.77692	114.351	0.00584435	2.3787
MSMEG_0305	6.15728	13.0787	12.2009	71.3715	0.00150828	4.16078
MSMEG_0306	-0.115319	8.904	-0.21528	-1.08321	0.916564	-6.54452
MSMEG_0307	-0.496531	10.9081	-0.989918	-1.41082	0.592633	-6.0558
MSMEG_0308	0.966283	10.0261	1.93077	1.9538	0.302932	-4.90851
MSMEG_0309	6.37161	12.7435	12.5476	82.8031	0.00131342	4.30145
MSMEG_0312	1.31904	8.61904	2.40944	2.49501	0.223221	-4.2319
MSMEG_0313	1.63876	9.1845	3.17403	3.11397	0.140557	-3.14775
MSMEG_0314	1.00832	11.4056	1.97717	2.01157	0.294187	-4.84413
MSMEG_0315	-0.164883	9.23839	-0.299895	-1.12108	0.879797	-6.5202
MSMEG_0316	-0.945242	8.26294	-1.87738	-1.92551	0.315309	-4.98206
MSMEG_0317	0.618394	12.1053	1.23536	1.53517	0.4939	-5.79732
MSMEG_0318	-0.228508	8.71725	-0.457021	-1.17162	0.813649	-6.45466
MSMEG_0319	0.663845	9.4469	1.29806	1.5843	0.472569	-5.72544
MSMEG_0320	-1.20978	8.84558	-2.31018	-2.31303	0.23811	-4.37375
MSMEG_0321	-0.236931	9.84742	-0.465736	-1.17848	0.810802	-6.45027
MSMEG_0323	-1.47936	6.9923	-2.18967	-2.78825	0.256272	-4.54526
MSMEG_0324	-0.0127857	8.01196	-0.024316	-1.0089	0.992844	-6.57022
MSMEG_0326	-0.831544	6.55942	-1.21818	-1.77959	0.50204	-5.81663
MSMEG_0327	1.01016	9.22347	1.35806	2.01413	0.451612	-5.6547
MSMEG_0329	-1.71408	6.59627	-3.04294	-3.28086	0.152366	-3.33064
MSMEG_0330	0.6161	7.99475	0.909231	1.53273	0.623987	-6.1317
MSMEG_0331	0.41933	8.5127	0.807837	1.33731	0.667008	-6.21988
MSMEG_0332	-2.06721	7.16166	-3.37708	-4.19076	0.125658	-2.86835
MSMEG_0333	0.183941	8.31162	0.367889	1.13598	0.850474	-6.49504
MSMEG_0334	1.75752	6.93807	2.12169	3.38115	0.26652	-4.64147
MSMEG_0335	0.914532	7.51328	1.81909	1.88496	0.331799	-5.06169
MSMEG_0336	1.44677	7.47018	2.67606	2.72596	0.187519	-3.85043
MSMEG_0337	-0.686798	8.17319	-1.3545	-1.60971	0.45287	-5.65895
MSMEG_0339	-0.216332	7.4022	-0.432679	-1.16178	0.824249	-6.46651
MSMEG_0340	-0.190319	9.91648	-0.380144	-1.14102	0.845765	-6.48998
MSMEG_0341	0.275871	7.98332	0.551844	1.21072	0.774694	-6.40277
MSMEG_0342	0.111347	9.08311	0.208529	1.08024	0.919265	-6.54612
MSMEG_0343	1.80322	8.35616	3.44486	3.48999	0.121889	-2.77624
MSMEG_0346	-1.66329	7.00316	-2.94537	-3.16738	0.159428	-3.46787
MSMEG_0347	0.823713	7.5525	1.40855	1.76996	0.436467	-5.59382
MSMEG_0348	-0.213279	7.2665	-0.423604	-1.15932	0.82793	-6.47077
MSMEG_0349	1.53635	8.018	1.92559	2.90061	0.303907	-4.91567
MSMEG_0350	-0.109933	8.80214	-0.212691	-1.07918	0.918144	-6.54514
MSMEG_0351	0.0555448	9.69457	0.107539	1.03925	0.960683	-6.56404
MSMEG_0352	-0.911234	7.8621	-1.33144	-1.88065	0.461352	-5.68631
MSMEG_0353	-1.12891	8.91002	-1.72362	-2.18694	0.351167	-5.19031
MSMEG_0354	-0.481213	7.72827	-0.960795	-1.39592	0.601897	-6.08375
MSMEG_0355	-0.681825	7.63813	-1.21476	-1.60417	0.502989	-5.82045
MSMEG_0357	-2.13969	6.90553	-4.25002	-4.40666	0.0815401	-1.73391
MSMEG_0358	-0.970786	8.39823	-1.85213	-1.95991	0.322335	-5.01666
MSMEG_0359	0.822939	10.428	1.56277	1.76901	0.391023	-5.4009
MSMEG_0360	0.913499	13.3847	1.7948	1.88361	0.3367	-5.09464
MSMEG_0362	-1.28333	8.6486	-2.34639	-2.434	0.232727	-4.32204
MSMEG_0363	0.469701	10.6511	0.925235	1.38482	0.615358	-6.11704
MSMEG_0364	1.36108	11.542	2.54442	2.56878	0.204615	-4.03868
MSMEG_0365	0.958427	11.1728	1.88223	1.94319	0.314295	-4.97541
MSMEG_0366	1.33758	13.0299	2.66044	2.52726	0.189761	-3.87273
MSMEG_0367	-0.185566	8.78299	-0.351263	-1.13726	0.857837	-6.50165
MSMEG_0368	1.03029	9.83794	2.06109	2.04243	0.27949	-4.72681
MSMEG_0369	0.125896	11.665	0.247842	1.09119	0.903938	-6.53609
MSMEG_0370	0.57086	11.1534	1.13183	1.48541	0.538444	-5.91106
MSMEG_0371	1.78741	9.52058	3.04077	3.45195	0.152366	-3.33369
MSMEG_0372	0.757609	11.5626	1.5124	1.69069	0.404974	-5.46498
MSMEG_0373	2.28784	12.3719	3.70305	4.88325	0.108569	-2.43127
MSMEG_0374	0.21446	8.59677	0.428753	1.16027	0.826362	-6.46836
MSMEG_0376	-3.01095	6.94146	-5.88343	-8.06096	0.0329819	0.0654343
MSMEG_0377	-0.929511	8.00458	-1.78726	-1.90463	0.338647	-5.10484
MSMEG_0378	-2.19418	7.1157	-3.08605	-4.57629	0.147513	-3.27029
MSMEG_0379	-0.730359	8.00097	-1.20521	-1.65905	0.506741	-5.83109
MSMEG_0380	0.716131	12.397	1.37791	1.64277	0.444821	-5.63092
MSMEG_0381	0.556797	12.055	1.06956	1.471	0.559264	-5.97625
MSMEG_0382	0.0721576	11.2424	0.141956	1.05129	0.947057	-6.55921
MSMEG_0383	2.12931	12.849	3.69387	4.37507	0.108806	-2.44338
MSMEG_0384	0.668233	8.24911	0.979286	1.58913	0.594078	-6.06608
MSMEG_0385	0.873823	7.74441	1.38195	1.83251	0.443345	-5.62605
MSMEG_0386	0.473454	10.1102	0.945908	1.38843	0.609053	-6.0978
MSMEG_0387	0.397131	11.6565	0.794243	1.31689	0.673841	-6.23107
MSMEG_0388	2.18895	11.2088	4.12628	4.55974	0.0860309	-1.88752
MSMEG_0389	0.77973	11.9312	1.55192	1.71681	0.393549	-5.41478
MSMEG_0390	1.97216	9.38942	3.59183	3.92355	0.113002	-2.57871
MSMEG_0391	1.22696	12.5319	2.45152	2.34073	0.216188	-4.17167
MSMEG_0392	1.3882	9.01281	2.5992	2.61751	0.198378	-3.96028
MSMEG_0393	0.39227	9.90939	0.752378	1.31246	0.691493	-6.26451
MSMEG_0394	1.2283	10.5877	2.36837	2.34291	0.229388	-4.29063
MSMEG_0400	1.00678	12.6175	2.01225	2.00942	0.28969	-4.79521
MSMEG_0401	3.29563	6.53368	6.56405	9.81934	0.0228943	0.698815
MSMEG_0402	1.45149	11.914	2.86596	2.73491	0.166197	-3.58017
MSMEG_0403	0.6009	11.5807	1.2021	1.51666	0.508286	-5.83455
MSMEG_0404	0.686086	11.1344	1.36512	1.60891	0.449932	-5.64626
MSMEG_0405	-0.552291	9.44037	-1.1038	-1.46641	0.547159	-5.94071
MSMEG_0406	2.04554	8.39262	3.906	4.12827	0.0963029	-2.16704
MSMEG_0407	-1.7321	7.00004	-1.97515	-3.32211	0.294343	-4.84694
MSMEG_0410	-0.107038	11.5479	-0.211184	-1.07701	0.918482	-6.5455
MSMEG_0411	0.159894	11.805	0.317165	1.11721	0.87189	-6.51428
MSMEG_0412	0.145962	11.1942	0.291654	1.10647	0.883274	-6.52291
MSMEG_0413	-0.634625	8.57567	-1.18583	-1.55253	0.515296	-5.85253
MSMEG_0414	0.521766	8.3725	1.03536	1.43571	0.574437	-6.01094
MSMEG_0415	1.49989	10.6263	2.92054	2.82821	0.160852	-3.50293
MSMEG_0417	-1.31266	6.74529	-1.79823	-2.48398	0.335892	-5.09
MSMEG_0418	-0.464732	7.03678	-0.556712	-1.38006	0.772798	-6.39986
MSMEG_0419	-0.872086	8.9516	-1.74369	-1.83031	0.347875	-5.16348
MSMEG_0421	-0.808626	6.80997	-1.61316	-1.75154	0.377034	-5.33585
MSMEG_0422	0.327029	10.4285	0.634812	1.25443	0.741785	-6.35011
MSMEG_0423	-0.122113	10.3122	-0.242969	-1.08833	0.905695	-6.53742
MSMEG_0425	0.0371265	7.40389	0.0720599	1.02607	0.976061	-6.56762
MSMEG_0426	0.368453	7.10406	0.734503	1.29097	0.698398	-6.27832
MSMEG_0427	-0.406121	7.03043	-0.563109	-1.32512	0.770613	-6.39601
MSMEG_0431	-1.45265	6.3832	-1.57838	-2.7371	0.387088	-5.38084
MSMEG_0432	0.674733	7.5286	1.34352	1.5963	0.456628	-5.67201
MSMEG_0434	-0.0335513	9.9566	-0.0668284	-1.02353	0.977858	-6.56803
MSMEG_0435	-0.0829385	8.23055	-0.165207	-1.05917	0.935605	-6.5552
MSMEG_0436	-0.35012	10.1847	-0.693539	-1.27467	0.715734	-6.30892
MSMEG_0437	-2.74278	9.11919	-2.51671	-6.69358	0.208914	-4.07834
MSMEG_0438	-0.410546	9.07269	-0.746866	-1.32919	0.693392	-6.2688
MSMEG_0439	-1.18529	9.47952	-2.13778	-2.27409	0.262892	-4.61874
MSMEG_0440	0.00605372	10.0824	0.0120288	1.0042	0.996244	-6.57047
MSMEG_0441	0.745103	12.0484	1.44894	1.67609	0.424074	-5.54425
MSMEG_0442	-1.20316	8.08309	-2.3278	-2.30244	0.236083	-4.34859
MSMEG_0443	0.277729	8.81147	0.536537	1.21228	0.781795	-6.41175
MSMEG_0444	-0.272836	9.66641	-0.545399	-1.20818	0.77705	-6.40658
MSMEG_0445	-0.0146678	8.60858	-0.029184	-1.01022	0.991183	-6.57007
MSMEG_0446	1.34081	9.47878	2.65788	2.53293	0.189958	-3.8764
MSMEG_0447	-0.4384	10.2852	-0.87659	-1.3551	0.63815	-6.16099
MSMEG_0449	-1.20988	6.3702	-2.27269	-2.31319	0.243525	-4.42721
MSMEG_0452	0.148598	8.22251	0.269462	1.10849	0.893058	-6.52985
MSMEG_0453	-0.804706	7.29686	-1.22566	-1.74679	0.498528	-5.80824
MSMEG_0454	-0.240351	8.69216	-0.48017	-1.18128	0.80548	-6.44282
MSMEG_0455	-0.814175	6.4348	-1.40204	-1.75829	0.437534	-5.60173
MSMEG_0456	0.474374	9.17367	0.94878	1.38931	0.607733	-6.09511
MSMEG_0458	-0.720622	10.1793	-1.29437	-1.64789	0.473834	-5.72972
MSMEG_0459	-0.845812	8.55223	-1.51408	-1.79728	0.40484	-5.46286
MSMEG_0460	-0.0476949	8.79758	-0.0914445	-1.03361	0.968725	-6.56584
MSMEG_0461	-0.32775	9.26091	-0.641306	-1.25505	0.738356	-6.34571
MSMEG_0463	-0.99677	9.11414	-1.98096	-1.99553	0.294187	-4.83886
MSMEG_0464	0.314761	11.1358	0.61446	1.24381	0.75214	-6.36364
MSMEG_0465	-0.243297	11.1457	-0.481281	-1.18369	0.805264	-6.44224
MSMEG_0466	-0.625914	9.78743	-1.24926	-1.54319	0.490476	-5.78156
MSMEG_0467	2.90473	6.76521	4.57113	7.48876	0.072002	-1.34685
MSMEG_0468	-1.10602	8.04308	-2.00177	-2.15251	0.291928	-4.80985
MSMEG_0469	0.807017	7.15916	1.04148	1.74959	0.572016	-6.0048
MSMEG_0470	-2.6503	8.5826	-3.31158	-6.278	0.129785	-2.95791
MSMEG_0472	-0.825444	6.4538	-1.55411	-1.77208	0.393106	-5.41198
MSMEG_0473	-0.623504	7.97077	-1.24724	-1.54061	0.490602	-5.78387
MSMEG_0474	-0.547276	8.37624	-1.08007	-1.46132	0.555448	-5.96542
MSMEG_0475	-0.255127	6.41484	-0.294991	-1.19344	0.881899	-6.52182
MSMEG_0476	1.03001	7.38012	1.90752	2.04204	0.307876	-4.94061
MSMEG_0477	-1.39674	6.91926	-2.24039	-2.63305	0.247463	-4.4732
MSMEG_0480	0.124825	7.93987	0.22546	1.09038	0.912865	-6.54201
MSMEG_0481	-0.0797156	6.78921	-0.070804	-1.05681	0.976695	-6.56772
MSMEG_0482	-0.986297	8.86146	-1.95254	-1.98109	0.298809	-4.87834
MSMEG_0483	0.585711	7.00707	1.01583	1.50078	0.581604	-6.0304
MSMEG_0484	-2.05056	8.49009	-2.46881	-4.14267	0.21306	-4.14691
MSMEG_0485	-1.0977	8.34845	-2.08491	-2.14014	0.273545	-4.69332
MSMEG_0486	1.53311	6.87335	2.7386	2.8941	0.181585	-3.7612
MSMEG_0487	-0.784235	6.89383	-0.765238	-1.72218	0.685518	-6.2544
MSMEG_0489	-0.189325	6.06418	-0.257648	-1.14023	0.899052	-6.53332
MSMEG_0490	0.27842	7.37501	0.475882	1.21287	0.807178	-6.44506
MSMEG_0491	-0.0627364	9.32791	-0.124905	-1.04444	0.954713	-6.56177
MSMEG_0492	-0.212391	8.27417	-0.422273	-1.15861	0.828014	-6.47138
MSMEG_0493	-2.21793	6.82018	-3.42964	-4.65224	0.123659	-2.79688
MSMEG_0494	-1.58564	7.9054	-2.86464	-3.00141	0.166197	-3.58204
MSMEG_0495	0.0252511	7.7551	0.0399731	1.01766	0.988056	-6.56965
MSMEG_0496	-1.03444	7.39493	-1.67502	-2.04832	0.361327	-5.25481
MSMEG_0497	-2.35243	7.50296	-4.61952	-5.10682	0.0713002	-1.28996
MSMEG_0499	-0.829402	8.05234	-1.56472	-1.77695	0.390436	-5.39839
MSMEG_0500	-2.9335	8.52989	-3.9127	-7.63964	0.0963029	-2.15844
MSMEG_0501	-0.914756	8.43666	-1.1562	-1.88525	0.526679	-5.88486
MSMEG_0502	-0.879435	8.46494	-1.48977	-1.83965	0.410708	-5.49344
MSMEG_0504	0.320953	7.92287	0.641599	1.24916	0.738356	-6.34551
MSMEG_0505	0.403597	9.92732	0.807174	1.3228	0.667218	-6.22043
MSMEG_0506	-0.033418	8.12527	-0.0641756	-1.02343	0.978512	-6.56823
MSMEG_0507	1.09135	9.24566	2.14923	2.13074	0.261109	-4.60255
MSMEG_0508	-0.00182058	8.8657	-0.00292722	-1.00126	0.999235	-6.57054
MSMEG_0509	-0.902865	5.45074	-0.723895	-1.86977	0.702001	-6.28639
MSMEG_0511	-0.72571	7.07053	-1.3548	-1.65371	0.452851	-5.65859
MSMEG_0512	-1.78519	8.75261	-3.34383	-3.44664	0.127985	-2.91375
MSMEG_0513	-1.22197	8.21459	-2.44464	-2.33265	0.217594	-4.18152
MSMEG_0514	-1.27293	8.75489	-2.34937	-2.41652	0.232498	-4.31778
MSMEG_0515	-2.35601	5.91602	-3.8341	-5.11954	0.100693	-2.25993
MSMEG_0516	-1.59875	7.58961	-2.17366	-3.0288	0.258021	-4.56797
MSMEG_0517	0.137359	6.70755	0.25921	1.09989	0.898672	-6.53287
MSMEG_0518	0.74982	8.32928	1.47905	1.68158	0.415079	-5.50684
MSMEG_0521	0.918486	8.60787	1.83443	1.89013	0.327542	-5.04082
MSMEG_0523	-1.27745	7.55072	-2.50802	-2.4241	0.208914	-4.09078
MSMEG_0524	1.30548	5.53142	2.32044	2.47166	0.237012	-4.3591
MSMEG_0526	-2.12017	6.0922	-3.63075	-4.34746	0.111197	-2.5269
MSMEG_0527	-1.13595	9.64647	-2.24654	-2.19763	0.24664	-4.46445
MSMEG_0528	-1.00733	8.33556	-1.97718	-2.01018	0.294187	-4.84411
MSMEG_0529	-0.930986	8.82104	-1.4487	-1.90658	0.424074	-5.54455
MSMEG_0530	1.88407	12.8155	3.51531	3.69114	0.117934	-2.68118
MSMEG_0531	2.23835	10.9193	4.44857	4.71857	0.0752133	-1.4926
MSMEG_0532	0.849707	10.6948	1.61386	1.80213	0.376961	-5.33493
MSMEG_0533	-1.90862	7.26072	-3.69819	-3.7545	0.108806	-2.43768
MSMEG_0534	0.472461	8.58954	0.93013	1.38747	0.613967	-6.11251
MSMEG_0535	1.24944	8.35495	2.49744	2.37749	0.209632	-4.10593
MSMEG_0536	-1.01472	9.84179	-2.02522	-2.0205	0.287412	-4.77708
MSMEG_0537	0.262304	11.9888	0.508947	1.19939	0.796805	-6.42736
MSMEG_0538	0.300738	11.4635	0.585118	1.23177	0.762613	-6.38244
MSMEG_0539	1.38214	10.275	2.35443	2.60655	0.231434	-4.31056
MSMEG_0540	1.24816	8.99998	2.29213	2.37538	0.241264	-4.39949
MSMEG_0542	0.865699	9.01259	1.72517	1.82222	0.351167	-5.18824
MSMEG_0543	1.44981	7.1937	2.28259	2.73173	0.243149	-4.4131
MSMEG_0544	-0.240364	9.47485	-0.441407	-1.18129	0.82032	-6.46233
MSMEG_0545	-1.81961	7.33513	-2.56046	-3.52986	0.202516	-4.01572
MSMEG_0546	0.468604	6.13317	0.410894	1.38377	0.833137	-6.47659
MSMEG_0548	-0.331531	8.10873	-0.600217	-1.25835	0.757699	-6.37287
MSMEG_0549	0.504606	11.8474	0.994879	1.41874	0.590841	-6.05097
MSMEG_0550	0.628893	12.815	1.25798	1.54638	0.487555	-5.77164
MSMEG_0553	-0.671835	7.68389	-0.993365	-1.5931	0.591355	-6.05245
MSMEG_0554	-1.23828	8.68335	-2.43527	-2.35917	0.218537	-4.19493
MSMEG_0555	-0.634472	7.52592	-1.23918	-1.55237	0.492283	-5.793
MSMEG_0558	-0.666011	9.14907	-1.20809	-1.58668	0.505471	-5.8279
MSMEG_0559	1.51887	12.9701	2.33052	2.86567	0.236083	-4.34471
MSMEG_0560	-0.460847	8.61398	-0.921763	-1.37635	0.617014	-6.12024
MSMEG_0562	-0.218782	9.1179	-0.424905	-1.16375	0.827065	-6.47016
MSMEG_0563	-0.0287263	8.56844	-0.0565822	-1.02011	0.981979	-6.56874
MSMEG_0564	0.69536	8.85009	1.30341	1.61929	0.471872	-5.7192
MSMEG_0565	-3.21196	8.92646	-3.72586	-9.26607	0.108116	-2.40126
MSMEG_0566	-0.651521	7.72608	-1.15797	-1.57082	0.526441	-5.88295
MSMEG_0567	-1.60607	7.85847	-2.9963	-3.04422	0.154617	-3.39614
MSMEG_0568	-0.266939	7.02498	-0.492953	-1.20325	0.801745	-6.43606
MSMEG_0569	-2.27522	6.51907	-3.52403	-4.84072	0.117358	-2.66946
MSMEG_0570	-0.604981	6.51313	-1.19084	-1.52096	0.513428	-5.84701
MSMEG_0571	-0.861658	6.73739	-1.71026	-1.81713	0.354916	-5.20811
MSMEG_0574	-3.03648	6.73962	-5.62042	-8.20486	0.0386368	-0.196624
MSMEG_0575	0.267402	9.24197	0.53417	1.20364	0.783423	-6.41312
MSMEG_0576	-0.676218	10.2682	-1.34052	-1.59795	0.457795	-5.67557
MSMEG_0577	-2.26615	6.72789	-2.49242	-4.81037	0.209932	-4.11312
MSMEG_0578	-2.44785	8.37058	-2.87848	-5.45603	0.1652	-3.56244
MSMEG_0579	0.303319	7.8926	0.544914	1.23398	0.777278	-6.40686
MSMEG_0580	0.250542	9.67201	0.494202	1.18965	0.8014	-6.43539
MSMEG_0581	-0.880911	8.84579	-1.36849	-1.84154	0.44851	-5.64223
MSMEG_0582	0.246001	7.51217	0.396502	1.18592	0.83856	-6.48298
MSMEG_0583	-2.11083	6.5017	-2.88239	-4.31941	0.16478	-3.5569
MSMEG_0584	0.331433	10.9376	0.642043	1.25826	0.738356	-6.34521
MSMEG_0587	0.229637	6.89881	0.422245	1.17254	0.828014	-6.4714
MSMEG_0588	-2.77334	6.72074	-5.54831	-6.83688	0.0397749	-0.270242
MSMEG_0589	-2.00468	8.93253	-3.67725	-4.013	0.109755	-2.46531
MSMEG_0590	-1.54526	7.35828	-1.99617	-2.91857	0.292991	-4.81766
MSMEG_0591	-0.356484	7.61636	-0.706363	-1.2803	0.709762	-6.2995
MSMEG_0593	0.419263	9.95133	0.775148	1.33724	0.682685	-6.24651
MSMEG_0594	0.421573	7.95606	0.839852	1.33939	0.653353	-6.19294
MSMEG_0596	-0.252497	6.58195	-0.369378	-1.19127	0.84959	-6.49443
MSMEG_0598	0.040773	8.23121	0.0806382	1.02866	0.973044	-6.56689
MSMEG_0599	1.01333	9.61562	2.0158	2.01856	0.289074	-4.79025
MSMEG_0600	-0.578608	6.6521	-0.730259	-1.49341	0.699708	-6.28156
MSMEG_0601	2.07796	9.0001	3.11902	4.2221	0.14459	-3.22427
MSMEG_0603	-0.171368	10.235	-0.326068	-1.12613	0.868589	-6.5111
MSMEG_0604	0.0011467	11.1099	0.00228865	1.0008	0.999235	-6.57055
MSMEG_0605	0.00103168	8.55172	0.00199474	1.00072	0.999235	-6.57055
MSMEG_0606	0.659223	5.83794	0.942559	1.57923	0.610492	-6.10094
MSMEG_0607	0.231007	8.26382	0.459886	1.17365	0.812495	-6.45322
MSMEG_0609	-1.08567	7.14288	-2.16923	-2.12236	0.258057	-4.57423
MSMEG_0610	-2.08558	6.41347	-4.02162	-4.24446	0.0907941	-2.01938
MSMEG_0611	-1.76998	7.13339	-1.77334	-3.41049	0.341223	-5.12363
MSMEG_0612	-1.21068	8.86342	-2.42197	-2.31446	0.220749	-4.21397
MSMEG_0613	-1.75844	5.70314	-2.80687	-3.38333	0.174314	-3.66403
MSMEG_0614	0.804498	11.9731	1.60731	1.74654	0.37847	-5.34344
MSMEG_0615	-1.16022	8.56061	-2.28352	-2.23492	0.243003	-4.41177
MSMEG_0616	0.101128	9.13402	0.185502	1.07261	0.929014	-6.5512
MSMEG_0617	0.543601	7.85022	0.857624	1.45761	0.645863	-6.17762
MSMEG_0618	-0.165102	10.0979	-0.329974	-1.12125	0.866522	-6.50968
MSMEG_0619	0.850477	8.30463	1.39145	1.8031	0.440546	-5.61457
MSMEG_0620	0.407335	11.1425	0.810142	1.32623	0.665891	-6.21797
MSMEG_0621	1.06044	10.9043	2.1037	2.08556	0.269297	-4.66685
MSMEG_0622	0.0592427	9.62621	0.106996	1.04192	0.960713	-6.5641
MSMEG_0623	-0.246287	9.02893	-0.39556	-1.18615	0.838911	-6.48339
MSMEG_0624	0.18098	8.96874	0.361637	1.13365	0.85309	-6.49756
MSMEG_0625	0.882058	8.6273	1.72022	1.843	0.351862	-5.19484
MSMEG_0626	-0.0370482	8.65712	-0.0716213	-1.02601	0.976228	-6.56766
MSMEG_0627	-1.006	8.58264	-1.92158	-2.00834	0.304825	-4.9212
MSMEG_0628	-0.466658	10.536	-0.933106	-1.3819	0.61302	-6.10975
MSMEG_0629	-0.650865	8.13567	-0.787391	-1.57011	0.677586	-6.23664
MSMEG_0631	-0.65784	10.3369	-1.31263	-1.57772	0.46752	-5.70843
MSMEG_0633	-0.153371	10.9543	-0.306005	-1.11217	0.877144	-6.51814
MSMEG_0634	-0.664248	6.19964	-1.32511	-1.58474	0.463192	-5.69377
MSMEG_0635	-0.204204	11.5965	-0.407089	-1.15205	0.834095	-6.4783
MSMEG_0636	0.671939	12.5592	1.32841	1.59321	0.46238	-5.68989
MSMEG_0638	0.628388	9.90956	1.04764	1.54584	0.569743	-5.99858
MSMEG_0639	3.72793	13.2075	7.13095	13.25	0.0164642	1.1807
MSMEG_0640	2.99209	12.5439	4.86001	7.95627	0.0611348	-1.01288
MSMEG_0641	3.0786	10.4958	6.01489	8.44792	0.0302892	0.19271
MSMEG_0642	2.72106	13.4329	5.44187	6.59359	0.0417317	-0.380327
MSMEG_0643	3.64922	11.988	6.86338	12.5466	0.0194621	0.958163
MSMEG_0644	0.842927	10.0877	1.66755	1.79369	0.363253	-5.26467
MSMEG_0646	-1.07106	6.80332	-1.39506	-2.10097	0.439381	-5.6102
MSMEG_0647	0.829943	5.72803	0.637647	1.77762	0.740144	-6.3482
MSMEG_0649	-0.972269	7.69235	-1.81685	-1.96192	0.332106	-5.06473
MSMEG_0650	-0.562038	7.74372	-0.884507	-1.47635	0.634064	-6.15396
MSMEG_0651	-1.11168	7.40871	-1.5076	-2.16097	0.406429	-5.47103
MSMEG_0652	-0.0590017	9.05836	-0.116678	-1.04174	0.957442	-6.56288
MSMEG_0653	-1.27877	9.02142	-2.54823	-2.42632	0.20441	-4.03322
MSMEG_0654	-1.35437	6.97807	-1.37224	-2.55686	0.446686	-5.63772
MSMEG_0655	-2.3003	5.60088	-4.60125	-4.92562	0.0713002	-1.31139
MSMEG_0656	-0.517511	8.6611	-1.03161	-1.43148	0.57582	-6.01471
MSMEG_0658	0.639581	7.66184	1.2691	1.55788	0.483926	-5.75891
MSMEG_0659	-0.202637	8.68442	-0.403162	-1.1508	0.836102	-6.48005
MSMEG_0660	0.326415	7.31443	0.486321	1.25389	0.802493	-6.43959
MSMEG_0661	0.0798094	7.92248	0.155795	1.05688	0.940065	-6.55689
MSMEG_0662	-0.631222	7.60207	-1.09918	-1.54888	0.548691	-5.94555
MSMEG_0663	-0.284226	9.44039	-0.56833	-1.21776	0.769128	-6.39283
MSMEG_0664	-1.14068	9.3999	-1.80198	-2.20485	0.335892	-5.08492
MSMEG_0665	-0.586041	8.81193	-1.16983	-1.50112	0.522336	-5.87006
MSMEG_0666	1.02493	6.98326	1.99337	2.03485	0.293211	-4.82157
MSMEG_0667	-1.93349	6.46181	-1.94143	-3.81978	0.300196	-4.89375
MSMEG_0670	0.452161	9.8993	0.882794	1.36809	0.635052	-6.15549
MSMEG_0671	-2.93318	8.4156	-4.16336	-7.63794	0.0837189	-1.84124
MSMEG_0673	0.92108	10.9399	1.76507	1.89353	0.343453	-5.13476
MSMEG_0675	-1.46047	6.7111	-2.57389	-2.75199	0.201655	-3.9965
MSMEG_0676	-0.320451	8.7473	-0.632208	-1.24872	0.74256	-6.35186
MSMEG_0678	-0.238009	9.71476	-0.448095	-1.17936	0.816852	-6.45907
MSMEG_0679	0.356827	10.8202	0.713506	1.28061	0.707487	-6.29419
MSMEG_0680	-3.61805	6.90574	-7.2299	-12.2784	0.0155831	1.26086
MSMEG_0681	0.511326	9.37363	0.973368	1.42536	0.595856	-6.07176
MSMEG_0682	0.177529	12.4119	0.350987	1.13095	0.857837	-6.50176
MSMEG_0684	0.795346	6.39831	0.686348	1.73549	0.718082	-6.31413
MSMEG_0685	-0.901053	8.89987	-1.30057	-1.86743	0.472226	-5.72251
MSMEG_0686	-1.37942	8.0629	-2.67313	-2.60163	0.187519	-3.85461
MSMEG_0687	-0.365142	9.61305	-0.723826	-1.28801	0.702001	-6.28644
MSMEG_0688	0.408768	10.5872	0.81666	1.32755	0.662964	-6.21254
MSMEG_0690	0.612293	12.1743	1.20194	1.52869	0.508286	-5.83473
MSMEG_0691	0.415117	9.6098	0.804766	1.33341	0.668361	-6.22242
MSMEG_0692	1.07528	11.4427	2.05015	2.10713	0.280974	-4.74215
MSMEG_0695	1.40345	8.83351	2.74822	2.64534	0.181001	-3.7475
MSMEG_0697	0.212939	5.84235	0.299029	1.15905	0.879817	-6.52049
MSMEG_0698	-0.435275	10.8058	-0.87079	-1.35217	0.64041	-6.16611
MSMEG_0699	-0.1451	8.91789	-0.290214	-1.10581	0.883381	-6.52338
MSMEG_0700	0.2984	11.0771	0.596641	1.22978	0.758184	-6.37516
MSMEG_0702	0.721075	12.1242	1.31228	1.64841	0.46752	-5.70884
MSMEG_0703	0.205297	9.33478	0.410373	1.15292	0.833137	-6.47683
MSMEG_0704	0.519394	8.78669	1.03645	1.43335	0.573984	-6.00986
MSMEG_0705	-0.165698	8.71505	-0.301469	-1.12171	0.879221	-6.51967
MSMEG_0708	0.368992	6.86264	0.578012	1.29145	0.765813	-6.38687
MSMEG_0709	3.03717	11.4373	5.89234	8.20881	0.0329673	0.0741383
MSMEG_0710	3.00119	13.8795	6.00164	8.00661	0.0304168	0.179988
MSMEG_0711	1.93298	11.1483	3.79468	3.81842	0.102828	-2.3112
MSMEG_0712	-0.557327	9.30608	-0.983532	-1.47154	0.59351	-6.06198
MSMEG_0713	1.37685	9.14988	2.68168	2.597	0.187146	-3.8424
MSMEG_0716	-1.95918	7.30464	-1.92823	-3.88841	0.303296	-4.91202
MSMEG_0717	-0.0600656	8.92825	-0.119908	-1.04251	0.956569	-6.56245
MSMEG_0718	0.362265	6.76672	0.281769	1.28544	0.886939	-6.52607
MSMEG_0720	0.210663	7.73057	0.410368	1.15722	0.833137	-6.47683
MSMEG_0721	0.0168827	8.66352	0.0335658	1.01177	0.98977	-6.56991
MSMEG_0723	-0.480934	8.05056	-0.800822	-1.39565	0.670463	-6.22567
MSMEG_0725	-0.235006	8.60411	-0.443774	-1.17691	0.819585	-6.46118
MSMEG_0728	2.16004	8.69532	3.87421	4.46928	0.0976931	-2.20802
MSMEG_0729	0.390773	9.04083	0.716231	1.3111	0.705491	-6.29216
MSMEG_0730	-2.53929	7.93111	-2.99928	-5.81302	0.154386	-3.39194
MSMEG_0731	0.481501	8.23079	0.963288	1.3962	0.600352	-6.08139
MSMEG_0732	1.69176	9.60888	3.37351	3.23051	0.125658	-2.87321
MSMEG_0733	1.43385	7.34619	2.49899	2.70167	0.20943	-4.10371
MSMEG_0734	-0.547702	11.2074	-1.08652	-1.46176	0.553555	-5.95874
MSMEG_0735	-0.753919	8.07231	-1.27622	-1.68637	0.481433	-5.75072
MSMEG_0736	0.491701	12.764	0.983209	1.4061	0.59351	-6.06229
MSMEG_0737	0.0127491	10.2299	0.0254923	1.00888	0.992647	-6.57018
MSMEG_0738	0.586811	7.73351	0.752244	1.50192	0.691493	-6.26461
MSMEG_0739	-0.453511	10.5304	-0.902621	-1.36937	0.626724	-6.1377
MSMEG_0740	0.727973	9.61321	1.39917	1.65631	0.438181	-5.60521
MSMEG_0741	0.729465	9.8163	1.27084	1.65802	0.483267	-5.75691
MSMEG_0742	-0.816301	9.2785	-1.62954	-1.76089	0.373716	-5.31451
MSMEG_0743	-0.463534	11.4463	-0.927301	-1.37892	0.614843	-6.11513
MSMEG_0744	-1.56701	8.48906	-3.11652	-2.9629	0.144747	-3.22776
MSMEG_0745	-0.915529	6.15515	-1.39621	-1.88626	0.439324	-5.60881
MSMEG_0746	0.462055	7.33627	0.508984	1.3775	0.796805	-6.42734
MSMEG_0747	-1.83495	6.53719	-3.57795	-3.5676	0.114053	-2.59724
MSMEG_0748	-2.09628	6.94802	-2.69339	-4.27605	0.185592	-3.82568
MSMEG_0749	0.153961	6.30611	0.149323	1.11262	0.943721	-6.558
MSMEG_0750	0.197326	11.8751	0.354183	1.14657	0.857646	-6.50051
MSMEG_0751	-0.148671	7.77492	-0.289037	-1.10855	0.883738	-6.52376
MSMEG_0752	-0.334992	9.87688	-0.670182	-1.26137	0.724631	-6.32568
MSMEG_0753	0.777773	9.73553	1.45574	1.71448	0.421077	-5.53584
MSMEG_0754	0.464632	11.7876	0.909321	1.37997	0.623987	-6.13162
MSMEG_0755	0.481907	9.11527	0.94186	1.39659	0.610524	-6.1016
MSMEG_0756	0.798594	8.71566	1.45377	1.73941	0.42191	-5.53829
MSMEG_0758	-0.250519	8.56012	-0.499793	-1.18964	0.799187	-6.43237
MSMEG_0759	0.697337	12.4723	1.30141	1.62151	0.472029	-5.72154
MSMEG_0760	0.478869	11.2259	0.956004	1.39365	0.604671	-6.08829
MSMEG_0761	0.572136	9.26786	1.14461	1.48672	0.532553	-5.89736
MSMEG_0762	0.122059	11.6286	0.243575	1.08829	0.905665	-6.53726
MSMEG_0763	0.744635	9.47973	1.46433	1.67555	0.418448	-5.52519
MSMEG_0764	2.4792	7.74221	2.96811	5.57587	0.157204	-3.43581
MSMEG_0766	0.849229	10.2791	1.60859	1.80154	0.37847	-5.34179
MSMEG_0767	0.464948	9.58436	0.929195	1.38027	0.614062	-6.11338
MSMEG_0769	0.305323	10.7712	0.602858	1.2357	0.75767	-6.37117
MSMEG_0770	0.387262	10.9372	0.752811	1.30791	0.691493	-6.26417
MSMEG_0772	-0.190249	8.05625	-0.380505	-1.14096	0.845765	-6.48983
MSMEG_0773	-1.48844	8.31916	-2.66412	-2.80585	0.189356	-3.86749
MSMEG_0774	0.18705	7.6875	0.373887	1.13843	0.848141	-6.49258
MSMEG_0775	0.598121	10.5545	1.17359	1.51374	0.520579	-5.86595
MSMEG_0776	0.64414	9.83109	1.22673	1.56281	0.498153	-5.80704
MSMEG_0777	0.890267	12.0446	1.77378	1.85352	0.341223	-5.12303
MSMEG_0778	-0.631085	11.4286	-1.26119	-1.54873	0.48725	-5.76797
MSMEG_0779	-2.47045	6.92671	-4.60177	-5.54216	0.0713002	-1.31078
MSMEG_0780	1.04412	8.93795	1.83766	2.06211	0.326879	-5.03641
MSMEG_0781	-0.20523	8.57146	-0.410364	-1.15287	0.833137	-6.47683
MSMEG_0782	0.131808	10.2791	0.254553	1.09567	0.900019	-6.53421
MSMEG_0783	-0.523946	9.11637	-1.0454	-1.43788	0.570462	-6.00085
MSMEG_0784	-0.888418	8.1262	-1.75671	-1.85115	0.345433	-5.14601
MSMEG_0785	-0.978666	6.59724	-1.93837	-1.97064	0.300683	-4.89799
MSMEG_0786	0.460217	9.2801	0.869312	1.37575	0.641219	-6.16741
MSMEG_0787	0.401067	9.07806	0.785739	1.32048	0.678385	-6.23798
MSMEG_0788	0.236501	10.2083	0.460305	1.17813	0.812322	-6.45301
MSMEG_0790	0.367141	7.51651	0.688259	1.28979	0.717148	-6.31275
MSMEG_0791	0.199693	10.7309	0.379447	1.14845	0.845927	-6.49027
MSMEG_0792	1.15169	10.9596	2.07118	2.22174	0.276812	-4.71263
MSMEG_0793	0.847041	9.20659	1.56645	1.79881	0.390152	-5.39617
MSMEG_0794	0.424649	11.5307	0.829302	1.34225	0.657844	-6.20191
MSMEG_0795	0.573547	10.1976	1.09653	1.48818	0.549634	-5.94832
MSMEG_0796	1.38303	7.46947	2.453	2.60815	0.215912	-4.16955
MSMEG_0797	0.427187	9.57259	0.828799	1.34461	0.658067	-6.20234
MSMEG_0798	1.88966	7.18778	3.17176	3.70548	0.140776	-3.15089
MSMEG_0805	-0.948213	6.51986	-1.49361	-1.92948	0.409642	-5.48862
MSMEG_0806	0.113852	9.58495	0.204208	1.08211	0.921096	-6.54712
MSMEG_0807	-0.55364	9.90584	-1.10399	-1.46778	0.547159	-5.94052
MSMEG_0808	-1.25743	7.26975	-2.48933	-2.39069	0.210179	-4.11755
MSMEG_0809	-2.49164	6.97466	-4.02959	-5.62416	0.0905319	-2.00927
MSMEG_0810	-0.206619	8.91621	-0.40768	-1.15398	0.833778	-6.47804
MSMEG_0811	-1.24898	7.15081	-2.48951	-2.37674	0.210179	-4.11729
MSMEG_0812	-0.844187	8.52614	-1.64261	-1.79525	0.370664	-5.29743
MSMEG_0813	2.1347	7.45091	3.89958	4.39147	0.0966554	-2.17531
MSMEG_0815	0.344501	8.1052	0.611053	1.26971	0.753515	-6.36586
MSMEG_0816	-0.860485	8.94043	-1.69615	-1.81565	0.356448	-5.22686
MSMEG_0817	-0.596377	7.47014	-1.19289	-1.51192	0.512552	-5.84475
MSMEG_0818	-1.05452	8.72045	-1.99776	-2.07703	0.292835	-4.81544
MSMEG_0819	-1.64067	6.58422	-2.59674	-3.11812	0.198378	-3.96381
MSMEG_0820	-0.632708	6.8906	-1.18989	-1.55047	0.513801	-5.84806
MSMEG_0821	-1.87157	6.90873	-3.15882	-3.6593	0.141676	-3.16887
MSMEG_0822	-2.97168	6.99011	-2.88473	-7.84449	0.16478	-3.55359
MSMEG_0823	0.274416	12.2082	0.544581	1.2095	0.777308	-6.40706
MSMEG_0824	0.754323	13.5044	1.47004	1.68684	0.417518	-5.51809
MSMEG_0825	0.904661	13.2624	1.75596	1.8721	0.345621	-5.14702
MSMEG_0826	0.845454	12.9456	1.51936	1.79683	0.403219	-5.45617
MSMEG_0827	-0.111924	8.07888	-0.184263	-1.08067	0.929014	-6.55146
MSMEG_0828	0.448494	11.0017	0.874762	1.36461	0.638879	-6.16261
MSMEG_0829	-0.346564	9.13735	-0.638534	-1.27153	0.739687	-6.34759
MSMEG_0830	-0.617547	8.63137	-1.22721	-1.53426	0.498	-5.8065
MSMEG_0831	-0.986476	8.74737	-1.84556	-1.98134	0.324211	-5.02563
MSMEG_0832	1.60522	11.0598	2.83314	3.04242	0.170924	-3.62672
MSMEG_0833	0.508724	13.9786	1.01342	1.42279	0.582653	-6.03278
MSMEG_0834	1.69084	11.6533	3.34578	3.22844	0.127875	-2.91109
MSMEG_0835	1.58895	12.3449	2.62635	3.0083	0.193923	-3.92146
MSMEG_0836	0.973483	11.2951	1.80892	1.96357	0.334707	-5.0755
MSMEG_0837	-0.314974	7.33721	-0.60809	-1.24399	0.755514	-6.36779
MSMEG_0838	0.120313	7.558	0.235752	1.08697	0.907984	-6.53935
MSMEG_0839	0.791855	9.02758	1.57401	1.7313	0.388483	-5.38646
MSMEG_0840	1.17776	10.8893	2.20198	2.26226	0.254555	-4.52779
MSMEG_0841	2.40568	11.2021	3.81615	5.29884	0.101714	-2.28325
MSMEG_0843	0.475254	12.1403	0.928925	1.39016	0.614062	-6.11363
MSMEG_0844	1.36078	8.69858	2.45831	2.56823	0.214821	-4.16195
MSMEG_0845	0.300729	10.1466	0.586125	1.23177	0.762129	-6.38181
MSMEG_0846	1.13608	10.199	2.22565	2.19784	0.250378	-4.49416
MSMEG_0847	0.518777	9.65163	0.985452	1.43274	0.59351	-6.06012
MSMEG_0848	-3.40182	6.20631	-5.64897	-10.5694	0.0381406	-0.16769
MSMEG_0849	-0.971154	8.27786	-1.74075	-1.96041	0.3486	-5.16741
MSMEG_0850	-0.0623349	6.45432	-0.124375	-1.04415	0.954713	-6.56184
MSMEG_0851	-2.75791	5.84847	-5.51191	-6.76418	0.0403727	-0.307699
MSMEG_0853	0.0921027	7.23445	0.183862	1.06592	0.929014	-6.55154
MSMEG_0854	0.302665	7.9123	0.504732	1.23342	0.797869	-6.42967
MSMEG_0856	0.725687	7.66497	0.896729	1.65369	0.628249	-6.14302
MSMEG_0858	0.504909	10.2877	0.769946	1.41903	0.684021	-6.25066
MSMEG_0859	0.106339	9.0912	0.211283	1.07649	0.918482	-6.54547
MSMEG_0860	0.0952607	10.7456	0.188681	1.06826	0.927913	-6.55054
MSMEG_0861	0.418365	13.0221	0.831131	1.33641	0.657135	-6.20037
MSMEG_0863	0.0589591	12.3709	0.116955	1.04171	0.957442	-6.56285
MSMEG_0864	1.2985	8.87833	2.54531	2.45973	0.204615	-4.03741
MSMEG_0865	-0.139372	8.07	-0.269961	-1.10143	0.892823	-6.5297
MSMEG_0866	0.218468	10.9906	0.437066	1.1635	0.822176	-6.46441
MSMEG_0867	0.0973096	6.93042	0.112851	1.06978	0.958694	-6.56338
MSMEG_0868	-1.29518	5.93083	-1.76735	-2.45408	0.343254	-5.1317
MSMEG_0869	-0.95411	6.48504	-1.60355	-1.93738	0.379339	-5.34832
MSMEG_0870	0.00893831	8.82682	0.0178649	1.00621	0.99504	-6.57037
MSMEG_0871	-1.73494	8.73401	-3.41561	-3.32865	0.12398	-2.81591
MSMEG_0872	-1.02712	6.62335	-1.57806	-2.03795	0.387088	-5.38125
MSMEG_0874	-0.897918	7.60082	-1.3457	-1.86337	0.455706	-5.66942
MSMEG_0875	1.40599	10.5122	2.81184	2.65	0.173894	-3.65698
MSMEG_0876	0.502522	8.83212	0.98374	1.41669	0.59351	-6.06178
MSMEG_0877	-0.183879	8.24535	-0.356632	-1.13593	0.856146	-6.49955
MSMEG_0878	1.06497	7.85893	2.08458	2.09213	0.273545	-4.69379
MSMEG_0880	3.62908	14.253	6.33503	12.3726	0.0252415	0.492648
MSMEG_0881	-0.200714	9.72183	-0.390515	-1.14927	0.840835	-6.48558
MSMEG_0882	-0.00896714	10.1941	-0.0171523	-1.00623	0.99504	-6.57038
MSMEG_0883	-0.881502	7.72303	-1.70071	-1.84229	0.35593	-5.2208
MSMEG_0884	-0.341555	9.04018	-0.660083	-1.26712	0.729766	-6.33277
MSMEG_0885	-1.12586	6.6274	-1.41181	-2.18232	0.435563	-5.58984
MSMEG_0886	-0.298573	8.14624	-0.549957	-1.22993	0.775737	-6.40389
MSMEG_0887	0.0922881	9.53198	0.183829	1.06606	0.929014	-6.55155
MSMEG_0888	-1.14938	8.03053	-2.26649	-2.21818	0.244078	-4.43604
MSMEG_0889	1.35856	11.1767	2.71766	2.5643	0.18368	-3.79106
MSMEG_0890	-0.310586	9.58157	-0.578172	-1.24021	0.765813	-6.38677
MSMEG_0892	-0.244647	10.2396	-0.487972	-1.1848	0.802489	-6.43871
MSMEG_0893	-0.339152	9.01221	-0.675835	-1.26501	0.722216	-6.32167
MSMEG_0895	1.14011	10.5406	2.18278	2.20397	0.256739	-4.55503
MSMEG_0896	-0.250312	10.8077	-0.500073	-1.18946	0.799187	-6.43222
MSMEG_0897	-0.83018	9.16339	-1.58253	-1.77791	0.386307	-5.37549
MSMEG_0898	-0.252737	9.19202	-0.491356	-1.19147	0.80181	-6.43691
MSMEG_0899	-0.348292	8.7407	-0.695834	-1.27305	0.714739	-6.30724
MSMEG_0900	0.794905	9.06955	1.58379	1.73496	0.386011	-5.37386
MSMEG_0901	0.432173	8.67835	0.854955	1.34926	0.646702	-6.17994
MSMEG_0902	-2.28329	7.38747	-2.49439	-4.86788	0.209932	-4.1103
MSMEG_0903	0.573536	13.5538	1.12887	1.48817	0.53966	-5.91421
MSMEG_0904	0.868621	10.7224	1.52303	1.82592	0.402567	-5.45153
MSMEG_0905	0.442485	10.3532	0.800096	1.35894	0.670555	-6.22627
MSMEG_0906	0.182344	9.14159	0.361242	1.13473	0.853176	-6.49772
MSMEG_0907	-0.218313	8.54903	-0.391843	-1.16337	0.84008	-6.485
MSMEG_0908	0.204915	8.13312	0.385414	1.15262	0.843317	-6.48776
MSMEG_0909	0.371266	11.5718	0.740287	1.29349	0.695642	-6.27388
MSMEG_0911	-0.311317	12.1801	-0.598513	-1.24084	0.757699	-6.37396
MSMEG_0912	0.854064	11.5627	1.5704	1.80759	0.389256	-5.3911
MSMEG_0914	-0.628656	10.1113	-1.25665	-1.54612	0.488216	-5.77315
MSMEG_0915	0.00209613	9.89455	0.00416805	1.00145	0.999235	-6.57054
MSMEG_0916	1.20151	10.273	2.36541	2.29981	0.229679	-4.29486
MSMEG_0917	0.251579	12.5447	0.503106	1.19051	0.798185	-6.43056
MSMEG_0918	-0.180028	10.0813	-0.359807	-1.13291	0.854197	-6.49829
MSMEG_0919	0.8917	8.64174	1.75153	1.85536	0.346126	-5.15297
MSMEG_0922	0.580437	9.03519	1.04524	1.4953	0.570462	-6.00101
MSMEG_0923	0.581456	9.09295	1.13163	1.49636	0.538444	-5.91127
MSMEG_0924	0.985209	9.48804	1.97099	1.9796	0.294972	-4.85272
MSMEG_0925	-0.539402	8.48845	-1.0165	-1.45337	0.58128	-6.02974
MSMEG_0927	-0.17715	9.35059	-0.351898	-1.13065	0.857837	-6.5014
MSMEG_0928	-0.0822317	10.3685	-0.149403	-1.05865	0.943721	-6.55799
MSMEG_0929	0.98495	10.4726	1.70132	1.97924	0.35593	-5.21999
MSMEG_0930	0.451993	9.48567	0.897682	1.36793	0.62803	-6.14216
MSMEG_0932	1.4927	10.9661	2.52847	2.81416	0.207161	-4.06151
MSMEG_0933	-0.0862731	10.1844	-0.15284	-1.06162	0.941954	-6.55741
MSMEG_0935	1.40886	12.1046	2.43032	2.65528	0.218967	-4.20201
MSMEG_0936	-0.213583	10.9883	-0.419662	-1.15956	0.829271	-6.47259
MSMEG_0937	1.54899	8.72987	2.67398	2.92613	0.187519	-3.85339
MSMEG_0939	0.352932	12.5937	0.68218	1.27715	0.720141	-6.31713
MSMEG_0940	1.05888	11.2665	2.1149	2.08331	0.26701	-4.65106
MSMEG_0941	-0.0618663	9.56484	-0.120219	-1.04382	0.956564	-6.56241
MSMEG_0943	0.368724	11.0321	0.729918	1.29121	0.699708	-6.28182
MSMEG_0944	0.865774	13.1005	1.72435	1.82232	0.351167	-5.18934
MSMEG_0946	1.02368	9.35702	1.79701	2.0331	0.336143	-5.09164
MSMEG_0947	0.312939	12.9132	0.626064	1.24224	0.745659	-6.35597
MSMEG_0948	0.657675	12.9025	1.29789	1.57754	0.472569	-5.72563
MSMEG_0949	0.942155	10.0507	1.70056	1.9214	0.35593	-5.22101
MSMEG_0950	0.04265	9.32638	0.0851922	1.03	0.970867	-6.56646
MSMEG_0952	0.321827	12.3483	0.61916	1.24991	0.749802	-6.36055
MSMEG_0953	1.1172	8.80136	2.19395	2.16925	0.255985	-4.53919
MSMEG_0954	0.590711	12.8723	1.10524	1.50599	0.54702	-5.9392
MSMEG_0955	-0.480496	8.02088	-0.952339	-1.39522	0.606385	-6.09176
MSMEG_0956	0.629876	9.06148	1.12168	1.54743	0.541168	-5.92185
MSMEG_0958	0.753378	10.0298	1.50707	1.68574	0.406565	-5.47169
MSMEG_0959	0.535866	11.3914	1.07202	1.44981	0.558284	-5.97372
MSMEG_0961	-0.235723	9.54891	-0.466483	-1.1775	0.810712	-6.44989
MSMEG_0962	1.94154	8.44008	3.37655	3.84115	0.125658	-2.86906
MSMEG_0963	-0.201592	6.54858	-0.335518	-1.14997	0.864287	-6.50764
MSMEG_0964	0.711629	9.80669	1.40954	1.63765	0.436202	-5.59261
MSMEG_0965	2.41083	15.0474	4.75904	5.31782	0.0660863	-1.12808
MSMEG_0966	0.154479	8.96652	0.298427	1.11302	0.87996	-6.52069
MSMEG_0968	0.1239	7.80249	0.168465	1.08968	0.934765	-6.55459
MSMEG_0969	0.782117	12.0696	1.53953	1.71965	0.39689	-5.43057
MSMEG_0970	0.306169	10.3014	0.611284	1.23642	0.753515	-6.36571
MSMEG_0971	0.209339	11.6523	0.418287	1.15616	0.830066	-6.47322
MSMEG_0972	0.811151	9.34427	1.25809	1.75461	0.487555	-5.7715
MSMEG_0973	0.443732	10.1595	0.879356	1.36012	0.63651	-6.15854
MSMEG_0974	0.590718	10.2896	1.16235	1.506	0.524263	-5.8782
MSMEG_0975	0.0219478	11.5293	0.0438993	1.01533	0.986538	-6.56946
MSMEG_0978	-0.710871	10.0626	-1.3505	-1.63679	0.453873	-5.66372
MSMEG_0980	-1.18023	7.56581	-2.26137	-2.26613	0.2445	-4.44333
MSMEG_0982	0.0329874	7.82848	0.0656297	1.02313	0.978512	-6.56812
MSMEG_0983	0.437116	9.21791	0.861075	1.3539	0.644481	-6.17462
MSMEG_0985	1.65179	10.0128	3.20407	3.14223	0.137938	-3.1061
MSMEG_0986	0.888064	12.5764	1.77532	1.85069	0.341007	-5.12096
MSMEG_0987	1.84587	13.2759	3.52482	3.59469	0.117358	-2.6684
MSMEG_0990	0.381459	10.9673	0.761135	1.30266	0.6876	-6.25764
MSMEG_0991	0.114671	9.91069	0.227109	1.08273	0.912587	-6.54159
MSMEG_0992	-0.724904	9.16267	-1.44647	-1.65279	0.424893	-5.5473
MSMEG_0993	0.366525	9.36792	0.716988	1.28924	0.705049	-6.29159
MSMEG_0994	-0.102104	7.59318	-0.183478	-1.07334	0.929104	-6.55162
MSMEG_0996	0.478766	7.14817	0.868498	1.39355	0.641328	-6.16812
MSMEG_0997	-1.41013	7.19873	-1.77147	-2.65761	0.341739	-5.12615
MSMEG_0998	0.540923	7.7139	1.02624	1.4549	0.578179	-6.02007
MSMEG_0999	-0.836384	8.26588	-1.50335	-1.78557	0.407804	-5.47638
MSMEG_1000	-2.04719	7.65155	-2.72618	-4.133	0.182831	-3.7789
MSMEG_1001	0.212395	11.9001	0.424855	1.15861	0.827065	-6.47018
MSMEG_1060	1.30472	13.9532	2.28603	2.47036	0.24267	-4.4082
MSMEG_1061	1.56396	10.5954	3.12884	2.95664	0.143789	-3.21058
MSMEG_1062	0.137481	8.91408	0.274857	1.09998	0.890024	-6.52821
MSMEG_1063	0.312011	9.35122	0.520323	1.24144	0.790751	-6.42101
MSMEG_1064	0.534831	12.8919	1.04986	1.44877	0.568632	-5.99633
MSMEG_1065	-0.253953	9.21216	-0.507464	-1.19247	0.797257	-6.42817
MSMEG_1067	0.462053	9.14115	0.871105	1.3775	0.640339	-6.16583
MSMEG_1068	-1.80007	6.85747	-2.23533	-3.48238	0.24827	-4.48039
MSMEG_1069	0.538426	7.16033	0.985165	1.45239	0.59351	-6.0604
MSMEG_1070	2.05641	7.7023	4.0177	4.15949	0.0907941	-2.02435
MSMEG_1072	0.136094	8.79671	0.244077	1.09893	0.90543	-6.53712
MSMEG_1073	0.356977	9.74657	0.704003	1.28074	0.711238	-6.30124
MSMEG_1074	-0.287545	8.39055	-0.568629	-1.22056	0.769128	-6.39265
MSMEG_1076	0.467726	10.1038	0.873197	1.38293	0.639578	-6.16399
MSMEG_1077	0.194448	10.8844	0.378093	1.14429	0.846409	-6.49084
MSMEG_1078	0.109101	9.71936	0.197736	1.07856	0.923209	-6.54858
MSMEG_1079	-1.32209	7.10084	-2.01432	-2.50028	0.28952	-4.79232
MSMEG_1080	0.217325	6.20372	0.319903	1.16258	0.870149	-6.51331
MSMEG_1081	-0.488312	7.66955	-0.952374	-1.4028	0.606385	-6.09172
MSMEG_1082	-1.67393	5.50901	-3.33686	-3.19082	0.128289	-2.92328
MSMEG_1084	-0.875107	7.14298	-1.74637	-1.83414	0.347671	-5.15988
MSMEG_1085	0.212997	7.43642	0.377271	1.15909	0.846776	-6.49118
MSMEG_1087	-1.33986	8.22807	-2.59727	-2.53128	0.198378	-3.96305
MSMEG_1088	-1.00787	7.61849	-1.75215	-2.01095	0.346126	-5.15213
MSMEG_1089	0.107618	9.98846	0.215273	1.07745	0.916564	-6.54452
MSMEG_1090	-0.3083	8.26363	-0.614207	-1.23825	0.75214	-6.3638
MSMEG_1091	0.180455	8.46686	0.35319	1.13324	0.857681	-6.5009
MSMEG_1092	-1.14204	7.07588	-2.2347	-2.20693	0.248319	-4.48129
MSMEG_1093	-0.912276	6.7365	-1.63111	-1.88201	0.373345	-5.31247
MSMEG_1094	-1.1298	8.9867	-2.20787	-2.18829	0.253632	-4.51943
MSMEG_1095	-0.899699	8.94923	-1.7994	-1.86568	0.335892	-5.08841
MSMEG_1096	0.810848	7.26203	1.11398	1.75424	0.543426	-5.93001
MSMEG_1097	1.74927	9.68776	3.0316	3.36187	0.152366	-3.34654
MSMEG_1098	6.79376	10.3831	13.2177	110.95	0.00131342	4.55697
MSMEG_1099	-1.07948	6.0534	-1.94011	-2.11328	0.300263	-4.89558
MSMEG_1101	-0.834807	7.73781	-1.51758	-1.78362	0.403397	-5.45842
MSMEG_1102	-0.333115	8.48383	-0.598296	-1.25973	0.757699	-6.3741
MSMEG_1103	-0.0614283	11.6179	-0.12268	-1.0435	0.955847	-6.56208
MSMEG_1104	-1.48938	7.81493	-2.96842	-2.80768	0.157204	-3.43537
MSMEG_1105	-0.659253	6.92877	-0.680564	-1.57926	0.720462	-6.31829
MSMEG_1106	-1.35503	9.26889	-2.70942	-2.55803	0.183935	-3.80281
MSMEG_1107	0.154653	6.31124	0.158723	1.11315	0.938567	-6.55638
MSMEG_1108	-0.162068	10.7747	-0.323897	-1.11889	0.86938	-6.51189
MSMEG_1109	0.187323	10.9136	0.374736	1.13865	0.847807	-6.49223
MSMEG_1110	-0.199375	10.894	-0.395702	-1.1482	0.838911	-6.48333
MSMEG_1113	-0.202716	6.99032	-0.400864	-1.15086	0.837525	-6.48107
MSMEG_1114	1.35131	7.12032	2.50242	2.55144	0.209139	-4.0988
MSMEG_1115	0.103253	9.91596	0.206107	1.07419	0.920488	-6.54668
MSMEG_1116	-0.225793	7.87724	-0.451083	-1.16942	0.816385	-6.4576
MSMEG_1117	-0.135127	8.34578	-0.270331	-1.09819	0.892697	-6.52959
MSMEG_1119	0.460509	8.64139	0.837095	1.37603	0.654631	-6.1953
MSMEG_1120	0.429703	6.69117	0.85382	1.34696	0.647245	-6.18092
MSMEG_1121	0.0175972	8.9585	0.0351756	1.01227	0.989591	-6.56985
MSMEG_1123	0.312934	8.02462	0.622561	1.24223	0.747862	-6.3583
MSMEG_1124	-0.161674	8.59573	-0.323387	-1.11858	0.869571	-6.51207
MSMEG_1125	-0.545987	10.1307	-1.07463	-1.46002	0.557054	-5.97103
MSMEG_1127	0.270405	7.97995	0.54066	1.20615	0.779232	-6.40935
MSMEG_1129	-0.473063	8.58695	-0.598511	-1.38805	0.757699	-6.37396
MSMEG_1130	-0.76623	9.37415	-1.50149	-1.70082	0.407937	-5.47872
MSMEG_1131	0.0916856	6.68004	0.0637206	1.06561	0.978691	-6.56826
MSMEG_1132	-0.0719111	10.3625	-0.141857	-1.05111	0.947057	-6.55922
MSMEG_1133	0.835919	10.374	1.48074	1.78499	0.414765	-5.50474
MSMEG_1134	1.05521	11.6724	1.95142	2.07802	0.298991	-4.87991
MSMEG_1136	0.462123	12.4253	0.912085	1.37757	0.622455	-6.1291
MSMEG_1137	-0.794555	7.40659	-1.57823	-1.73454	0.387088	-5.38104
MSMEG_1138	0.0231629	9.57642	0.0456127	1.01618	0.98646	-6.56938
MSMEG_1140	0.780083	8.59755	1.24869	1.71723	0.490602	-5.78221
MSMEG_1142	0.878815	8.79489	0.95215	1.83886	0.606385	-6.09193
MSMEG_1143	-0.439804	9.15519	-0.875779	-1.35642	0.638434	-6.16171
MSMEG_1144	1.56149	9.01822	3.05747	2.95158	0.15082	-3.31028
MSMEG_1145	0.408423	8.98036	0.805938	1.32723	0.667932	-6.22146
MSMEG_1146	0.792483	7.90312	1.2615	1.73205	0.487214	-5.76761
MSMEG_1147	-0.587962	9.4496	-1.15775	-1.50312	0.526441	-5.88319
MSMEG_1148	1.52181	9.44275	3.02701	2.87152	0.152605	-3.35299
MSMEG_1149	1.18793	9.41492	2.32876	2.27826	0.236083	-4.34722
MSMEG_1150	0.344418	8.65123	0.644656	1.26964	0.737418	-6.34343
MSMEG_1151	-0.413111	8.5943	-0.718558	-1.33155	0.704477	-6.29041
MSMEG_1152	0.0810263	8.48537	0.158016	1.05777	0.938663	-6.5565
MSMEG_1153	-0.952092	7.11224	-1.06502	-1.93468	0.561298	-5.9809
MSMEG_1154	0.0316344	8.26097	0.0631925	1.02217	0.978748	-6.5683
MSMEG_1155	-0.903592	6.75727	-1.48884	-1.87072	0.410737	-5.4946
MSMEG_1156	-1.10577	8.62602	-2.20282	-2.15213	0.254424	-4.5266
MSMEG_1157	-0.659571	8.77389	-1.31891	-1.57961	0.464789	-5.70106
MSMEG_1158	-0.94899	9.08308	-1.80574	-1.93052	0.335027	-5.07981
MSMEG_1160	-0.921232	8.49873	-1.45736	-1.89373	0.420561	-5.53383
MSMEG_1161	-0.982114	8.03432	-1.77437	-1.97536	0.341169	-5.12223
MSMEG_1162	-2.9492	8.25738	-4.87107	-7.72319	0.0611348	-1.00036
MSMEG_1163	-3.22703	5.95694	-6.2154	-9.36338	0.0274186	0.382197
MSMEG_1164	-0.994095	9.06953	-1.91234	-1.99183	0.306714	-4.93397
MSMEG_1165	1.73271	11.0996	3.41143	3.32351	0.124335	-2.82159
MSMEG_1167	-0.878213	8.58206	-1.39011	-1.8381	0.44112	-5.6162
MSMEG_1168	-1.47382	6.89497	-2.18443	-2.77757	0.256636	-4.55269
MSMEG_1169	0.223247	8.42828	0.433917	1.16736	0.823746	-6.46592
MSMEG_1170	-1.18578	7.6027	-2.25781	-2.27486	0.244665	-4.44841
MSMEG_1171	0.468117	7.37007	0.693643	1.3833	0.715734	-6.30884
MSMEG_1172	0.18981	9.142	0.371056	1.14061	0.849259	-6.49375
MSMEG_1173	0.144682	10.9897	0.288488	1.10549	0.883738	-6.52393
MSMEG_1174	-0.211394	8.49197	-0.422226	-1.15781	0.828014	-6.47141
MSMEG_1176	-0.984731	9.50619	-1.88791	-1.97894	0.312958	-4.9676
MSMEG_1178	-0.96994	7.13584	-1.40171	-1.95876	0.437534	-5.60213
MSMEG_1179	-0.559706	10.6767	-1.11731	-1.47397	0.542298	-5.92648
MSMEG_1180	0.506595	6.64242	0.630508	1.42069	0.742853	-6.353
MSMEG_1181	-0.116554	7.77637	-0.233174	-1.08414	0.90939	-6.54003
MSMEG_1182	-1.25706	7.29723	-1.70217	-2.39008	0.35593	-5.21887
MSMEG_1183	0.00033084	8.96805	0.000661851	1.00023	0.99967	-6.57055
MSMEG_1184	-0.862732	9.3567	-1.72399	-1.81848	0.351167	-5.18981
MSMEG_1185	-1.06445	6.87493	-1.50044	-2.09138	0.407937	-5.48004
MSMEG_1186	0.20301	7.04135	0.166209	1.1511	0.935605	-6.55501
MSMEG_1187	-0.799454	7.59199	-1.3897	-1.74044	0.44112	-5.61669
MSMEG_1188	0.821022	10.6604	1.58044	1.76666	0.38676	-5.37819
MSMEG_1190	-0.402381	7.74944	-0.722114	-1.32169	0.702637	-6.28773
MSMEG_1191	0.60335	9.48979	1.19245	1.51924	0.512552	-5.84523
MSMEG_1193	1.63915	9.46227	1.92202	3.11481	0.3048	-4.9206
MSMEG_1194	-0.542961	10.4458	-1.07642	-1.45696	0.556534	-5.96919
MSMEG_1195	-0.228565	10.7484	-0.45638	-1.17167	0.81383	-6.45498
MSMEG_1196	0.831927	8.50528	1.19068	1.78006	0.513428	-5.84719
MSMEG_1198	-2.48257	5.64161	-4.35244	-5.58892	0.0788149	-1.60864
MSMEG_1199	-0.451173	10.5632	-0.902006	-1.36715	0.626724	-6.13826
MSMEG_1200	-0.451364	8.52511	-0.861001	-1.36733	0.644481	-6.17468
MSMEG_1201	-0.107293	6.77837	-0.204817	-1.07721	0.921007	-6.54698
MSMEG_1202	-0.565424	8.15437	-1.11778	-1.47982	0.542298	-5.92599
MSMEG_1203	-0.649151	8.61485	-1.28333	-1.56825	0.478121	-5.74251
MSMEG_1204	0.493195	8.94748	0.967968	1.40756	0.598722	-6.07693
MSMEG_1205	1.83184	7.06418	2.18467	3.5599	0.256636	-4.55236
MSMEG_1207	-0.0593848	8.46154	-0.117907	-1.04202	0.957442	-6.56272
MSMEG_1208	-0.329283	6.94686	-0.519684	-1.25639	0.791109	-6.42137
MSMEG_1209	-0.838029	7.82851	-1.6701	-1.78761	0.36266	-5.2613
MSMEG_1210	-0.718574	8.4947	-1.1842	-1.64555	0.515688	-5.85432
MSMEG_1211	-0.656243	9.43592	-1.20707	-1.57597	0.505988	-5.82902
MSMEG_1213	-0.30699	8.94971	-0.607208	-1.23712	0.755578	-6.36836
MSMEG_1214	0.423528	8.3823	0.843611	1.3412	0.652536	-6.18972
MSMEG_1216	-0.604861	7.81481	-0.965831	-1.52083	0.59947	-6.07896
MSMEG_1217	-0.382923	8.24488	-0.575118	-1.30398	0.766675	-6.38866
MSMEG_1218	-1.22339	8.03641	-2.30837	-2.33494	0.238238	-4.37633
MSMEG_1219	0.0664686	7.88436	0.12704	1.04715	0.953962	-6.56146
MSMEG_1220	1.07395	9.11149	1.34283	2.10518	0.456845	-5.67283
MSMEG_1222	0.865638	6.98475	1.51275	1.82214	0.404974	-5.46453
MSMEG_1223	1.1068	9.11613	1.97811	2.15367	0.294187	-4.84283
MSMEG_1224	0.0730099	9.43162	0.121981	1.05191	0.955891	-6.56217
MSMEG_1225	0.433503	8.07285	0.78187	1.35051	0.680159	-6.24111
MSMEG_1226	-0.836369	9.54631	-1.64536	-1.78555	0.370253	-5.29382
MSMEG_1228	-1.63815	8.10641	-3.26771	-3.11267	0.132938	-3.01821
MSMEG_1229	0.60927	4.92226	0.531525	1.52549	0.784568	-6.41464
MSMEG_1230	-0.479713	7.55319	-0.928664	-1.39447	0.614062	-6.11387
MSMEG_1232	-2.65164	5.6088	-2.83778	-6.28382	0.170014	-3.62013
MSMEG_1233	-0.105768	7.36148	-0.209874	-1.07607	0.918868	-6.5458
MSMEG_1234	0.508217	6.28313	0.573526	1.42229	0.767313	-6.38965
MSMEG_1235	-0.679069	7.479	-0.983521	-1.60111	0.59351	-6.06199
MSMEG_1238	2.75317	6.51016	5.49388	6.74199	0.0403727	-0.32633
MSMEG_1243	0.928627	10.3446	1.79001	1.90346	0.338194	-5.10112
MSMEG_1244	1.15653	9.9714	2.30443	2.2292	0.238995	-4.38195
MSMEG_1245	1.05267	11.3856	2.10555	2.07437	0.269266	-4.66425
MSMEG_1246	1.69618	10.8972	2.54807	3.24042	0.20441	-4.03345
MSMEG_1247	1.2569	10.9577	2.48845	2.38981	0.210179	-4.11881
MSMEG_1249	1.21491	8.1938	1.71492	2.32127	0.353291	-5.20191
MSMEG_1250	-0.766324	6.19498	-0.7085	-1.70093	0.709689	-6.29792
MSMEG_1251	3.26277	5.39233	6.48016	9.59826	0.024175	0.624089
MSMEG_1252	0.0981328	8.95771	0.191883	1.07039	0.925837	-6.54985
MSMEG_1254	1.70509	7.65067	3.05197	3.26049	0.151541	-3.31798
MSMEG_1255	0.674633	7.8712	0.937097	1.59619	0.612298	-6.10604
MSMEG_1256	0.715072	9.06038	1.42434	1.64156	0.431939	-5.57452
MSMEG_1260	0.0220594	10.687	0.0440265	1.01541	0.986538	-6.56946
MSMEG_1261	1.35374	8.05802	1.59547	2.55573	0.381836	-5.35879
MSMEG_1262	0.632212	7.98784	1.05869	1.54994	0.564616	-5.98736
MSMEG_1264	1.0853	7.23428	1.44101	2.12182	0.426808	-5.55404
MSMEG_1265	2.22502	8.1196	3.53719	4.67517	0.117136	-2.65179
MSMEG_1267	-2.20931	6.41389	-3.98965	-4.62456	0.0929977	-2.05999
MSMEG_1268	0.516588	8.90881	1.03291	1.43057	0.575591	-6.0134
MSMEG_1269	-1.30677	6.33168	-1.9872	-2.47386	0.29368	-4.83017
MSMEG_1270	-0.635527	7.05713	-0.943717	-1.55351	0.610029	-6.09986
MSMEG_1271	-0.497488	6.30751	-0.933306	-1.41175	0.61302	-6.10957
MSMEG_1272	0.455222	7.88937	0.889634	1.37099	0.631115	-6.14939
MSMEG_1274	0.382798	7.06986	0.632735	1.30387	0.74256	-6.35151
MSMEG_1277	0.303897	7.95155	0.604912	1.23447	0.75649	-6.36985
MSMEG_1278	0.863314	8.75601	1.65507	1.81921	0.366989	-5.28109
MSMEG_1279	0.447341	8.83608	0.84019	1.36353	0.653262	-6.19265
MSMEG_1280	0.380128	8.34842	0.758252	1.30146	0.689408	-6.25991
MSMEG_1281	-1.00921	7.13692	-1.93657	-2.01281	0.301128	-4.90048
MSMEG_1282	-0.896642	7.31809	-1.71827	-1.86173	0.35237	-5.19744
MSMEG_1284	0.561858	10.1337	1.09679	1.47617	0.549617	-5.94805
MSMEG_1285	-0.153087	11.3377	-0.300557	-1.11195	0.879797	-6.51998
MSMEG_1286	-0.445539	10.0432	-0.891006	-1.36182	0.630698	-6.14816
MSMEG_1288	-0.845829	9.09388	-1.68797	-1.7973	0.358457	-5.23769
MSMEG_1289	-1.13684	8.39025	-2.16263	-2.19899	0.258837	-4.58359
MSMEG_1290	-0.811707	6.94507	-1.43799	-1.75529	0.427886	-5.55776
MSMEG_1291	0.203569	8.72603	0.394414	1.15154	0.83897	-6.48389
MSMEG_1292	-0.409549	10.0506	-0.817929	-1.32827	0.662482	-6.21148
MSMEG_1293	-0.381502	8.76326	-0.763212	-1.3027	0.686448	-6.256
MSMEG_1295	0.345102	8.57618	0.644163	1.27024	0.737418	-6.34376
MSMEG_1296	-0.169786	7.98903	-0.334053	-1.12489	0.864615	-6.50818
MSMEG_1298	0.00804804	8.56313	0.0158537	1.00559	0.995464	-6.57041
MSMEG_1299	-1.08898	9.3106	-2.17858	-2.12724	0.257409	-4.56099
MSMEG_1300	-0.286868	6.20395	-0.411491	-1.21999	0.832906	-6.47632
MSMEG_1301	-2.46775	6.83661	-4.10084	-5.5318	0.0879022	-1.91941
MSMEG_1302	-0.195549	7.93716	-0.388836	-1.14516	0.841993	-6.4863
MSMEG_1303	0.678418	7.47036	1.08791	1.60038	0.553416	-5.9573
MSMEG_1304	-1.10416	7.67318	-2.07708	-2.14973	0.275315	-4.70433
MSMEG_1305	0.00692321	9.22218	0.0138477	1.00481	0.996244	-6.57044
MSMEG_1306	-0.224779	7.94022	-0.334129	-1.1686	0.864615	-6.50815
MSMEG_1307	-1.29707	8.08816	-1.69437	-2.45729	0.357022	-5.22922
MSMEG_1308	2.32725	5.65712	4.07778	5.01849	0.0887782	-1.94842
MSMEG_1311	0.892768	9.84441	1.78478	1.85674	0.338829	-5.10819
MSMEG_1312	-2.75661	6.90954	-4.48588	-6.75808	0.0734732	-1.44798
MSMEG_1313	0.103652	6.75082	0.203646	1.07449	0.921134	-6.54725
MSMEG_1314	-1.10674	6.84709	-1.39914	-2.15358	0.438181	-5.60525
MSMEG_1315	-1.06142	6.25622	-1.4899	-2.08699	0.410708	-5.49327
MSMEG_1316	0.637816	10.509	1.27508	1.55597	0.481835	-5.75202
MSMEG_1317	-1.40355	7.24423	-2.06018	-2.64551	0.279681	-4.72808
MSMEG_1318	-1.07244	6.66363	-2.03155	-2.10299	0.286534	-4.76823
MSMEG_1319	-0.297122	7.57488	-0.305475	-1.22869	0.877144	-6.51832
MSMEG_1320	0.990305	7.42434	1.30204	1.98661	0.472029	-5.72079
MSMEG_1321	-0.99721	7.84161	-1.94669	-1.99614	0.299496	-4.88646
MSMEG_1323	0.0647302	8.7371	0.127694	1.04589	0.953822	-6.56137
MSMEG_1325	-0.276493	7.71411	-0.468133	-1.21125	0.809683	-6.44904
MSMEG_1327	1.27351	9.91524	2.34919	2.4175	0.232498	-4.31804
MSMEG_1328	-1.09307	7.99219	-1.79877	-2.13328	0.335892	-5.08926
MSMEG_1329	0.0878329	9.97616	0.173028	1.06277	0.933301	-6.55371
MSMEG_1330	0.18417	9.57334	0.361559	1.13616	0.85309	-6.49759
MSMEG_1331	-0.168788	7.81266	-0.321031	-1.12411	0.869866	-6.51291
MSMEG_1332	0.1125	8.40243	0.22201	1.0811	0.914269	-6.54287
MSMEG_1333	0.239065	7.447	0.427835	1.18023	0.826526	-6.46879
MSMEG_1336	-0.492691	8.75992	-0.867876	-1.40707	0.641641	-6.16867
MSMEG_1339	2.15883	14.0456	3.76512	4.46552	0.104915	-2.3498
MSMEG_1340	2.43695	12.9348	4.23687	5.41495	0.0815401	-1.75013
MSMEG_1341	1.10971	12.8942	2.21941	2.15802	0.252256	-4.50303
MSMEG_1342	1.85131	12.2757	3.70286	3.60827	0.108569	-2.43153
MSMEG_1345	2.42629	11.9603	4.08427	5.37509	0.0887782	-1.94025
MSMEG_1346	2.18835	13.245	3.52261	4.55784	0.117358	-2.67137
MSMEG_1347	2.04998	13.1224	3.52559	4.141	0.117358	-2.66737
MSMEG_1348	-0.842555	8.70062	-1.64199	-1.79322	0.370664	-5.29824
MSMEG_1349	1.11704	8.64877	2.21345	2.16901	0.253337	-4.5115
MSMEG_1350	1.91926	11.3842	3.39254	3.78229	0.125388	-2.84728
MSMEG_1351	-0.777275	7.97982	-1.01728	-1.71389	0.581084	-6.02897
MSMEG_1352	1.19856	9.51935	1.97455	2.2951	0.29443	-4.84778
MSMEG_1353	0.635647	11.2144	1.2511	1.55363	0.490025	-5.77947
MSMEG_1354	-0.684724	8.96741	-1.36178	-1.60739	0.451218	-5.65027
MSMEG_1355	0.392809	7.45438	0.731478	1.31295	0.699262	-6.28063
MSMEG_1356	-0.26038	8.31334	-0.426405	-1.19779	0.82701	-6.46946
MSMEG_1357	-1.68018	7.22661	-2.23775	-3.20468	0.247933	-4.47695
MSMEG_1358	-0.634506	8.02987	-1.22004	-1.55241	0.501037	-5.81455
MSMEG_1360	0.161232	10.4732	0.316122	1.11824	0.872401	-6.51465
MSMEG_1361	0.280897	7.64624	0.56079	1.21495	0.77114	-6.39741
MSMEG_1362	-1.28584	7.3801	-1.24065	-2.43823	0.492154	-5.79133
MSMEG_1363	0.531915	7.89853	1.06414	1.44585	0.561298	-5.98179
MSMEG_1364	2.09622	13.9222	3.23457	4.27587	0.134937	-3.06392
MSMEG_1365	2.09842	12.3515	3.70439	4.2824	0.108569	-2.42951
MSMEG_1366	1.51298	11.0937	3.00765	2.85398	0.154386	-3.38018
MSMEG_1367	1.99544	12.8482	3.64778	3.98738	0.110581	-2.50431
MSMEG_1368	2.35405	12.0726	4.31636	5.11259	0.0801135	-1.65257
MSMEG_1369	-0.647467	8.98842	-1.27663	-1.56642	0.481433	-5.75024
MSMEG_1370	1.17081	5.9565	1.8336	2.25138	0.327587	-5.04194
MSMEG_1371	-0.180873	7.13124	-0.285993	-1.13357	0.884734	-6.52473
MSMEG_1372	-1.8192	7.18651	-3.25277	-3.52885	0.133582	-3.0388
MSMEG_1373	-0.0379664	9.12297	-0.0759536	-1.02667	0.974677	-6.5673
MSMEG_1374	2.18438	7.97791	4.26968	4.5453	0.0815401	-1.70974
MSMEG_1375	-0.254254	9.87814	-0.504597	-1.19272	0.797869	-6.42975
MSMEG_1377	-2.12778	6.91593	-3.66677	-4.37043	0.110526	-2.47917
MSMEG_1378	-2.45207	6.11801	-4.15331	-5.47202	0.0843229	-1.85377
MSMEG_1379	-0.875573	7.51542	-1.68146	-1.83474	0.359544	-5.24631
MSMEG_1380	-0.342058	7.24089	-0.67965	-1.26756	0.720462	-6.31895
MSMEG_1381	-0.508313	9.72707	-1.01315	-1.42239	0.582653	-6.03305
MSMEG_1382	0.526834	7.73643	0.890997	1.44076	0.630698	-6.14817
MSMEG_1383	0.385199	10.6958	0.718879	1.30604	0.704477	-6.29017
MSMEG_1384	-1.46234	5.89939	-1.4607	-2.75554	0.419852	-5.52969
MSMEG_1385	-0.163071	9.65553	-0.322896	-1.11967	0.869575	-6.51224
MSMEG_1386	-0.123574	6.31487	-0.233543	-1.08943	0.909265	-6.53993
MSMEG_1388	-0.0550326	8.74384	-0.077626	-1.03888	0.974397	-6.56715
MSMEG_1389	0.0572066	7.83131	0.114114	1.04045	0.958694	-6.56322
MSMEG_1390	0.761785	7.736	1.26208	1.69559	0.48708	-5.76695
MSMEG_1391	0.135551	8.55675	0.249737	1.09851	0.903092	-6.53556
MSMEG_1392	-1.50444	8.92756	-2.67325	-2.83715	0.187519	-3.85445
MSMEG_1393	1.28068	11.8808	2.28656	2.42953	0.242663	-4.40743
MSMEG_1395	0.733387	10.9016	1.3522	1.66254	0.453321	-5.6617
MSMEG_1397	0.753417	9.95266	1.45626	1.68578	0.420939	-5.5352
MSMEG_1398	2.58374	13.2543	4.89307	5.99493	0.0610546	-0.975512
MSMEG_1399	2.66979	13.7422	4.68725	6.36335	0.0689238	-1.21098
MSMEG_1400	2.61611	13.2496	4.86563	6.13093	0.0611348	-1.00651
MSMEG_1401	2.4928	14.7188	4.70287	5.62869	0.0683847	-1.19287
MSMEG_1402	0.503715	9.70639	0.990904	1.41786	0.592417	-6.05484
MSMEG_1403	0.262674	10.8138	0.475798	1.1997	0.807178	-6.4451
MSMEG_1407	0.46309	9.17071	0.873677	1.37849	0.639378	-6.16356
MSMEG_1408	0.780885	7.06617	1.47389	1.71818	0.416758	-5.51329
MSMEG_1409	1.60105	7.30975	2.13966	3.03364	0.262892	-4.61608
MSMEG_1410	7.80511	10.5228	13.4472	223.651	0.00131342	4.63982
MSMEG_1411	4.9563	8.587	9.30178	31.0452	0.00468894	2.70672
MSMEG_1412	1.91854	9.17571	3.46206	3.78039	0.121267	-2.75298
MSMEG_1413	-1.44742	6.95329	-2.27635	-2.7272	0.243272	-4.422
MSMEG_1414	-1.73327	7.69355	-2.31931	-3.3248	0.237012	-4.36071
MSMEG_1415	-0.782045	6.7249	-0.726783	-1.71957	0.700958	-6.2842
MSMEG_1416	-0.167273	11.6224	-0.327417	-1.12293	0.867643	-6.51061
MSMEG_1417	0.0613581	8.71314	0.117087	1.04345	0.957442	-6.56283
MSMEG_1418	-1.32591	9.40774	-2.2183	-2.50691	0.252304	-4.50461
MSMEG_1419	-0.0130188	8.83209	-0.022769	-1.00906	0.993328	-6.57026
MSMEG_1420	0.870935	10.1397	1.4986	1.82885	0.407937	-5.48235
MSMEG_1423	3.38267	13.1201	6.5976	10.43	0.0228943	0.728447
MSMEG_1424	3.28523	13.8591	6.334	9.74886	0.0252415	0.49171
MSMEG_1425	2.08029	11.7365	3.90578	4.22891	0.0963029	-2.16732
MSMEG_1426	1.45745	9.90841	2.87261	2.74623	0.165517	-3.57076
MSMEG_1427	1.09176	6.27354	0.644323	2.13134	0.737418	-6.34366
MSMEG_1428	0.263807	10.843	0.523895	1.20064	0.789005	-6.419
MSMEG_1429	0.946444	8.10776	1.81258	1.92712	0.333292	-5.07054
MSMEG_1430	1.17033	7.99588	1.76571	2.25063	0.343453	-5.1339
MSMEG_1431	-0.264434	6.6468	-0.47178	-1.20116	0.808682	-6.44718
MSMEG_1432	0.568069	11.2137	1.12275	1.48254	0.540899	-5.92072
MSMEG_1433	1.86019	12.1468	3.69134	3.63056	0.108806	-2.44671
MSMEG_1434	0.893479	10.2152	1.76791	1.85765	0.34317	-5.13094
MSMEG_1435	2.1984	12.2579	3.44575	4.58971	0.121889	-2.77504
MSMEG_1436	3.25231	13.9428	5.83107	9.52891	0.0339103	0.0140639
MSMEG_1437	2.69101	13.4685	4.55697	6.45764	0.0722277	-1.36355
MSMEG_1438	2.88026	11.6508	4.84156	7.36283	0.0619085	-1.0338
MSMEG_1439	2.94232	14.9609	5.04964	7.68644	0.0553514	-0.800918
MSMEG_1440	2.39759	13.5295	4.07566	5.26922	0.0887782	-1.95108
MSMEG_1441	3.76515	12.7629	7.38973	13.5963	0.01418	1.38796
MSMEG_1442	2.7114	12.915	4.70416	6.54959	0.0683847	-1.19138
MSMEG_1443	2.41222	14.7271	4.19193	5.32291	0.0828645	-1.80572
MSMEG_1444	2.96295	13.7497	5.60662	7.79717	0.0386368	-0.210652
MSMEG_1445	3.19538	11.8823	6.35659	9.16019	0.0252064	0.512351
MSMEG_1446	0.915353	8.58157	1.81953	1.88603	0.331799	-5.06109
MSMEG_1447	-0.157024	9.3147	-0.311807	-1.11499	0.875097	-6.51615
MSMEG_1448	1.17947	10.5533	2.31177	2.26493	0.238101	-4.37147
MSMEG_1449	0.670179	6.43391	0.811201	1.59127	0.665556	-6.21709
MSMEG_1451	1.19034	9.24136	2.37223	2.28206	0.229261	-4.28512
MSMEG_1452	0.0422701	7.3961	0.074123	1.02973	0.975328	-6.56745
MSMEG_1453	-1.09086	8.27182	-2.16079	-2.13	0.258837	-4.58619
MSMEG_1456	-0.179025	7.29859	-0.311006	-1.13212	0.875573	-6.51643
MSMEG_1458	-0.395193	7.79354	-0.781778	-1.31512	0.680159	-6.24118
MSMEG_1459	-0.339951	6.62204	-0.632692	-1.26571	0.74256	-6.35154
MSMEG_1460	-0.394106	7.47389	-0.736462	-1.31413	0.697511	-6.27682
MSMEG_1461	-1.17448	7.62425	-1.97204	-2.25711	0.294972	-4.85127
MSMEG_1462	-2.94312	8.60259	-5.68702	-7.69071	0.0369949	-0.129315
MSMEG_1463	-2.04975	5.68521	-4.07497	-4.14035	0.0887782	-1.95194
MSMEG_1464	1.35343	7.1532	2.67418	2.5552	0.187519	-3.85311
MSMEG_1465	2.44653	14.4607	4.87316	5.45104	0.0611348	-0.997992
MSMEG_1466	1.82147	13.6111	2.93322	3.5344	0.160246	-3.48502
MSMEG_1467	2.42406	13.011	3.59664	5.36678	0.113002	-2.5723
MSMEG_1468	2.38378	13.3116	3.80582	5.21904	0.102055	-2.29669
MSMEG_1469	2.14828	13.777	3.42155	4.43299	0.123694	-2.80785
MSMEG_1470	2.85112	13.7624	5.37529	7.21562	0.0437389	-0.450063
MSMEG_1471	2.19623	14.4034	3.65325	4.58281	0.110581	-2.49706
MSMEG_1472	1.42759	14.8763	2.59719	2.68998	0.198378	-3.96315
MSMEG_1473	2.32216	12.4768	3.70421	5.00081	0.108569	-2.42975
MSMEG_1474	2.49243	13.1471	4.98617	5.62725	0.0576824	-0.871225
MSMEG_1476	1.0368	10.3754	1.64447	2.05167	0.370459	-5.29499
MSMEG_1477	0.96889	12.2576	1.87258	1.95733	0.316973	-4.98865
MSMEG_1478	1.14571	8.35958	2.22555	2.21255	0.250378	-4.4943
MSMEG_1479	2.5617	7.63003	5.11258	5.90405	0.0530484	-0.731816
MSMEG_1480	-0.476865	7.6139	-0.847364	-1.39172	0.650762	-6.1865
MSMEG_1481	-1.08451	8.87003	-2.16966	-2.12066	0.258057	-4.57362
MSMEG_1482	1.98544	8.38559	2.98261	3.95982	0.156136	-3.4154
MSMEG_1483	1.38898	12.6531	2.73873	2.61893	0.181585	-3.76102
MSMEG_1485	1.35751	11.2781	2.71136	2.56243	0.183935	-3.80004
MSMEG_1486	0.702544	7.97516	1.34344	1.62737	0.456628	-5.67211
MSMEG_1487	-0.320939	8.46809	-0.601586	-1.24914	0.757699	-6.37199
MSMEG_1488	-0.73677	6.86956	-0.59129	-1.66644	0.760863	-6.37856
MSMEG_1489	-0.84132	7.11776	-1.58526	-1.79169	0.385484	-5.37198
MSMEG_1490	0.0828673	8.13523	0.165471	1.05912	0.935605	-6.55515
MSMEG_1491	-1.79923	7.35942	-3.35376	-3.48034	0.127633	-2.90018
MSMEG_1492	-0.23694	9.78502	-0.464584	-1.17849	0.811107	-6.45085
MSMEG_1493	-0.450698	8.45227	-0.857499	-1.3667	0.645863	-6.17773
MSMEG_1494	0.468068	8.89163	0.9364	1.38326	0.612482	-6.10669
MSMEG_1495	-1.08394	5.80964	-2.05833	-2.11982	0.280257	-4.73067
MSMEG_1496	0.174375	8.69293	0.34821	1.12848	0.858701	-6.50283
MSMEG_1497	0.526145	10.6904	1.0522	1.44008	0.567379	-5.99396
MSMEG_1498	0.901172	8.37701	1.70257	1.86758	0.35593	-5.21833
MSMEG_1499	-0.335308	8.01239	-0.633139	-1.26165	0.74256	-6.35124
MSMEG_1500	1.53307	6.64708	2.01985	2.89401	0.288023	-4.7846
MSMEG_1501	-0.108193	7.8656	-0.189866	-1.07788	0.927125	-6.55029
MSMEG_1502	-2.05607	8.28125	-2.64295	-4.15851	0.191724	-3.89773
MSMEG_1504	0.376421	7.83166	0.631147	1.29812	0.74268	-6.35257
MSMEG_1505	-0.333981	8.67575	-0.667607	-1.26049	0.725508	-6.3275
MSMEG_1506	-0.258559	7.64081	-0.511891	-1.19628	0.796055	-6.42573
MSMEG_1507	0.0130979	8.70591	0.0244944	1.00912	0.992844	-6.57021
MSMEG_1508	0.478108	8.24353	0.947242	1.39292	0.608383	-6.09655
MSMEG_1509	-1.36423	7.05321	-2.50035	-2.57439	0.209392	-4.10177
MSMEG_1510	0.220139	11.2168	0.439411	1.16485	0.821101	-6.46329
MSMEG_1511	-0.880564	8.07952	-1.72354	-1.8411	0.351167	-5.19042
MSMEG_1512	1.42084	11.3075	2.56274	2.67742	0.202516	-4.01245
MSMEG_1513	1.05457	9.02627	1.84853	2.07709	0.323471	-5.02158
MSMEG_1514	0.3002	9.41624	0.570192	1.23132	0.768646	-6.39169
MSMEG_1515	0.708656	10.5742	1.39144	1.63428	0.440546	-5.61458
MSMEG_1516	1.08763	11.2612	2.06294	2.12524	0.279087	-4.72421
MSMEG_1517	1.59427	9.88233	3.1188	3.01941	0.14459	-3.22459
MSMEG_1518	1.46169	11.1668	2.59145	2.75431	0.198579	-3.97137
MSMEG_1519	2.03346	13.5337	2.92849	4.09384	0.160383	-3.49171
MSMEG_1520	2.26989	13.9278	3.54612	4.82286	0.116858	-2.63982
MSMEG_1521	2.74667	13.7577	4.44201	6.71168	0.0752133	-1.50048
MSMEG_1522	2.56307	13.9507	4.2285	5.90965	0.0815401	-1.76045
MSMEG_1523	3.30237	13.2095	6.52584	9.86537	0.0234432	0.664895
MSMEG_1524	2.42747	13.8545	4.36388	5.37951	0.0785346	-1.59476
MSMEG_1525	2.96091	12.1941	5.8543	7.78614	0.0336567	0.0369058
MSMEG_1526	1.40289	11.5858	2.56634	2.6443	0.202509	-4.0073
MSMEG_1527	1.01238	8.25134	1.91867	2.01724	0.305432	-4.92522
MSMEG_1528	1.04921	12.9562	2.07241	2.06939	0.276493	-4.71091
MSMEG_1529	1.01923	12.278	2.02834	2.02683	0.286738	-4.77272
MSMEG_1530	0.374968	8.12882	0.742862	1.29681	0.69441	-6.2719
MSMEG_1531	-0.289964	11.0202	-0.576538	-1.22261	0.766024	-6.38779
MSMEG_1533	-0.855776	8.17937	-1.5104	-1.80973	0.405317	-5.4675
MSMEG_1534	-0.785318	8.88093	-1.50641	-1.72347	0.406613	-5.47253
MSMEG_1535	-0.483872	7.29238	-0.598483	-1.39849	0.757699	-6.37398
MSMEG_1536	-2.55027	6.93326	-4.30229	-5.85744	0.0808093	-1.66977
MSMEG_1537	0.173362	7.54762	0.32069	1.12768	0.869866	-6.51303
MSMEG_1538	-1.14112	7.74531	-2.20505	-2.20553	0.254354	-4.52343
MSMEG_1542	0.0952987	9.63382	0.17305	1.06829	0.933301	-6.55371
MSMEG_1543	1.85222	13.3672	2.82352	3.61056	0.171658	-3.64038
MSMEG_1546	1.35495	12.1027	2.67454	2.55788	0.187519	-3.8526
MSMEG_1547	1.44476	13.689	2.63231	2.72218	0.193422	-3.91294
MSMEG_1548	1.76506	12.6643	2.88091	3.39888	0.164838	-3.559
MSMEG_1550	0.193868	10.762	0.377228	1.14383	0.846776	-6.4912
MSMEG_1552	0.510466	12.9926	0.985576	1.42451	0.59351	-6.06
MSMEG_1553	1.05355	11.3308	2.10026	2.07563	0.270471	-4.6717
MSMEG_1554	1.06776	10.7912	2.12849	2.09617	0.265221	-4.63187
MSMEG_1555	0.0503819	8.01911	0.08716	1.03554	0.970775	-6.56627
MSMEG_1556	1.78005	14.0082	3.0391	3.43438	0.152366	-3.33602
MSMEG_1557	2.28214	14.0558	4.53014	4.86399	0.0731404	-1.39532
MSMEG_1558	0.934881	10.3215	1.64203	1.91173	0.370664	-5.29818
MSMEG_1559	0.439687	12.0768	0.873823	1.35631	0.639378	-6.16344
MSMEG_1561	0.768562	9.43454	1.35815	1.70357	0.451612	-5.6546
MSMEG_1562	-0.78325	9.90815	-1.54577	-1.721	0.395489	-5.42263
MSMEG_1563	-2.736	5.92477	-5.45636	-6.66219	0.0413912	-0.365247
MSMEG_1564	-1.69389	7.13059	-3.15768	-3.23527	0.141676	-3.17045
MSMEG_1566	0.103218	8.67476	0.179452	1.07417	0.93062	-6.55244
MSMEG_1567	1.8109	7.3932	2.32272	3.50861	0.237012	-4.35585
MSMEG_1568	0.314183	9.79631	0.617657	1.24331	0.750518	-6.36154
MSMEG_1570	0.321677	7.45727	0.597286	1.24978	0.758005	-6.37474
MSMEG_1571	-1.37997	6.52449	-2.68475	-2.60263	0.186723	-3.83802
MSMEG_1573	0.175683	9.59018	0.316272	1.1295	0.872401	-6.51459
MSMEG_1574	0.596485	9.71032	1.17829	1.51203	0.518535	-5.86082
MSMEG_1575	0.277701	9.12701	0.547473	1.21226	0.776775	-6.40535
MSMEG_1576	0.156721	10.4079	0.299184	1.11475	0.879817	-6.52044
MSMEG_1577	-0.2665	9.97801	-0.506003	-1.20289	0.797405	-6.42898
MSMEG_1578	0.0316243	9.19996	0.0608411	1.02216	0.980243	-6.56846
MSMEG_1579	0.000211753	10.2197	0.000416629	1.00015	0.99968	-6.57055
MSMEG_1580	0.0941019	9.18795	0.185286	1.0674	0.929014	-6.55125
MSMEG_1581	-0.314063	9.24185	-0.623395	-1.2432	0.747346	-6.35775
MSMEG_1582	3.33321	12.9628	6.58226	10.0785	0.0228943	0.714918
MSMEG_1583	3.53817	13.2484	7.0683	11.617	0.0171419	1.12936
MSMEG_1584	-0.219442	8.03061	-0.437397	-1.16428	0.822076	-6.46426
MSMEG_1585	-0.643598	7.19027	-1.0303	-1.56222	0.576089	-6.01601
MSMEG_1586	-0.707678	8.28862	-1.31601	-1.63317	0.466473	-5.70446
MSMEG_1587	-0.694898	7.31305	-1.19267	-1.61877	0.512552	-5.84499
MSMEG_1588	-0.626099	7.65104	-1.1337	-1.54339	0.537319	-5.90906
MSMEG_1589	-1.13662	7.87194	-2.23654	-2.19865	0.24811	-4.47868
MSMEG_1591	-0.634215	7.76449	-1.20624	-1.55209	0.506386	-5.82995
MSMEG_1594	-0.13352	9.91365	-0.266028	-1.09697	0.895004	-6.53087
MSMEG_1595	-2.12276	5.92771	-3.76867	-4.35528	0.104867	-2.34516
MSMEG_1597	1.74546	9.30685	3.03156	3.35303	0.152366	-3.3466
MSMEG_1598	-0.429268	7.81929	-0.76033	-1.34655	0.688025	-6.25827
MSMEG_1599	0.350988	11.2586	0.7007	1.27543	0.712515	-6.30368
MSMEG_1600	0.71164	10.859	1.38735	1.63767	0.441723	-5.61953
MSMEG_1601	2.19314	12.9647	3.9199	4.57301	0.0960391	-2.14918
MSMEG_1603	0.767997	11.5855	1.5259	1.7029	0.401341	-5.44789
MSMEG_1604	0.752766	11.0975	1.46932	1.68502	0.417654	-5.51898
MSMEG_1605	0.189574	7.63377	0.364562	1.14043	0.852366	-6.49639
MSMEG_1606	-1.92848	7.33995	-3.03362	-3.80654	0.152366	-3.34371
MSMEG_1607	-1.15636	6.74531	-1.40567	-2.22895	0.437043	-5.59731
MSMEG_1608	-0.386627	7.87418	-0.699394	-1.30733	0.712882	-6.30464
MSMEG_1609	-0.695862	8.4596	-1.34255	-1.61985	0.456851	-5.67316
MSMEG_1610	0.582667	11.8211	1.12981	1.49762	0.53956	-5.9132
MSMEG_1612	-1.09045	7.33201	-1.24123	-2.12941	0.492154	-5.79068
MSMEG_1614	-1.36874	10.2016	-2.73472	-2.58245	0.182386	-3.76674
MSMEG_1615	-1.85784	7.19077	-2.93434	-3.62465	0.160246	-3.48344
MSMEG_1616	-0.233264	10.2338	-0.464979	-1.17549	0.811107	-6.45065
MSMEG_1617	1.32993	9.01079	2.62499	2.5139	0.194108	-3.9234
MSMEG_1618	1.4128	13.1521	2.6055	2.66253	0.197824	-3.95128
MSMEG_1620	1.70797	6.4125	3.18603	3.26701	0.139133	-3.13109
MSMEG_1621	-0.17585	10.7131	-0.350222	-1.12963	0.857845	-6.50205
MSMEG_1622	-0.525256	8.56634	-0.667253	-1.43919	0.725621	-6.32775
MSMEG_1623	0.227247	8.43227	0.431329	1.1706	0.825025	-6.46714
MSMEG_1625	-0.332631	6.51912	-0.408852	-1.25931	0.83351	-6.47751
MSMEG_1626	-0.53516	8.07774	-1.07035	-1.4491	0.55886	-5.97543
MSMEG_1627	0.427662	10.5886	0.855518	1.34505	0.646434	-6.17945
MSMEG_1628	-2.31307	7.5483	-3.03396	-4.9694	0.152366	-3.34323
MSMEG_1629	0.678127	11.8307	1.33041	1.60006	0.46167	-5.68752
MSMEG_1630	-2.33477	5.63432	-1.86576	-5.04472	0.318758	-4.998
MSMEG_1631	-0.52881	8.24887	-1.05492	-1.44274	0.566102	-5.9912
MSMEG_1632	0.812338	9.34718	1.46443	1.75605	0.418448	-5.52506
MSMEG_1633	1.24771	7.35188	2.45479	2.37464	0.215724	-4.16699
MSMEG_1634	0.719089	11.3212	1.43421	1.64614	0.428783	-5.56241
MSMEG_1635	1.81173	12.4136	3.02096	3.51064	0.153054	-3.36147
MSMEG_1636	0.272104	8.37304	0.533736	1.20757	0.783608	-6.41337
MSMEG_1638	0.789927	10.9195	1.54075	1.72899	0.396726	-5.42902
MSMEG_1639	1.06266	11.4613	1.92798	2.08878	0.303296	-4.91237
MSMEG_1640	1.88712	10.4563	3.62176	3.69896	0.111885	-2.53885
MSMEG_1641	0.569637	8.88538	1.02176	1.48415	0.579459	-6.02452
MSMEG_1642	0.994918	11.28	1.97709	1.99297	0.294187	-4.84424
MSMEG_1644	-0.317786	8.34687	-0.627996	-1.24642	0.744228	-6.35468
MSMEG_1646	-0.522239	8.31112	-1.03923	-1.43618	0.572606	-6.00706
MSMEG_1647	1.16639	9.6591	2.30462	2.2445	0.238995	-4.38168
MSMEG_1648	-0.102079	8.23028	-0.184604	-1.07332	0.929014	-6.55139
MSMEG_1649	-0.661719	8.36434	-1.12604	-1.58197	0.540326	-5.91722
MSMEG_1650	0.720399	9.3928	1.42761	1.64764	0.431313	-5.57052
MSMEG_1651	1.28867	11.6802	2.38639	2.44302	0.227285	-4.26486
MSMEG_1652	1.45657	12.0331	2.84843	2.74454	0.16828	-3.60503
MSMEG_1654	1.89243	12.4812	3.18739	3.71261	0.139089	-3.1292
MSMEG_1655	0.263229	10.4044	0.524469	1.20016	0.788869	-6.41867
MSMEG_1656	1.15605	8.99768	2.25689	2.22847	0.244665	-4.44972
MSMEG_1657	1.15034	10.5286	2.29227	2.21967	0.241264	-4.3993
MSMEG_1658	0.456015	10.484	0.901111	1.37175	0.626724	-6.13907
MSMEG_1661	0.58305	12.6278	1.16638	1.49801	0.523009	-5.87382
MSMEG_1662	0.707581	11.4184	1.39524	1.63306	0.439381	-5.60998
MSMEG_1664	-0.922889	8.29989	-1.61035	-1.89591	0.378161	-5.33949
MSMEG_1665	1.09003	10.0677	2.10717	2.12878	0.26898	-4.66196
MSMEG_1666	-0.449198	7.61728	-0.797158	-1.36528	0.672385	-6.22868
MSMEG_1668	0.0252594	7.80398	0.0501972	1.01766	0.984661	-6.56913
MSMEG_1669	0.738784	10.1326	1.46145	1.66877	0.419852	-5.52876
MSMEG_1670	0.592467	14.4879	1.16745	1.50782	0.523009	-5.87265
MSMEG_1671	0.900836	11.7489	1.66778	1.86715	0.363253	-5.26436
MSMEG_1672	0.405473	13.0787	0.777791	1.32452	0.681705	-6.24439
MSMEG_1673	1.11027	8.71216	1.95952	2.15886	0.297801	-4.86866
MSMEG_1674	-0.0848591	9.1631	-0.16872	-1.06058	0.934765	-6.55454
MSMEG_1675	-0.706656	9.55942	-1.40233	-1.63202	0.437534	-5.60138
MSMEG_1677	-0.359292	10.2269	-0.573499	-1.2828	0.767313	-6.38966
MSMEG_1678	-0.572135	8.1105	-1.12702	-1.48672	0.539979	-5.91618
MSMEG_1679	1.31917	11.8289	2.0945	2.49523	0.271693	-4.67982
MSMEG_1680	1.07558	12.2599	1.86346	2.10757	0.319477	-5.00115
MSMEG_1681	0.77695	10.2524	1.25296	1.7135	0.489298	-5.77735
MSMEG_1682	0.635257	10.3938	1.04528	1.55321	0.570462	-6.00096
MSMEG_1683	0.485543	11.4951	0.901027	1.40011	0.626724	-6.13914
MSMEG_1685	-1.4546	6.89196	-1.41213	-2.74081	0.435563	-5.58945
MSMEG_1686	-2.42531	7.13875	-2.657	-5.37145	0.189958	-3.87766
MSMEG_1687	-0.898503	7.50065	-1.48975	-1.86413	0.410708	-5.49346
MSMEG_1688	-2.04664	9.21237	-3.93479	-4.13143	0.0955826	-2.13008
MSMEG_1689	-1.12618	6.86036	-1.60482	-2.1828	0.378929	-5.34668
MSMEG_1690	1.03853	7.62581	1.55947	2.05413	0.391516	-5.40512
MSMEG_1691	-1.695	8.27938	-3.24011	-3.23776	0.134677	-3.05626
MSMEG_1692	-1.75197	7.17072	-3.18404	-3.36817	0.139297	-3.13386
MSMEG_1693	0.411371	8.04233	0.75047	1.32995	0.692165	-6.266
MSMEG_1694	-0.544781	8.4395	-1.08982	-1.4588	0.55256	-5.95531
MSMEG_1695	-0.459378	7.56906	-0.831029	-1.37495	0.657135	-6.20045
MSMEG_1696	-0.883141	7.68152	-1.69805	-1.84439	0.356404	-5.22434
MSMEG_1698	-1.40926	8.26048	-2.3082	-2.656	0.238238	-4.37656
MSMEG_1699	-1.196	8.33506	-2.34871	-2.29104	0.232498	-4.31873
MSMEG_1701	0.319842	9.63654	0.629067	1.24819	0.743695	-6.35397
MSMEG_1702	0.0825616	10.8092	0.160018	1.0589	0.938117	-6.55614
MSMEG_1703	0.780551	9.05332	1.55939	1.71779	0.391516	-5.40522
MSMEG_1705	-1.38819	6.52159	-2.1574	-2.61749	0.259733	-4.59099
MSMEG_1706	1.62294	7.52065	3.03089	3.08002	0.152366	-3.34754
MSMEG_1707	-0.795269	9.60833	-1.59024	-1.7354	0.383983	-5.36555
MSMEG_1708	-0.593428	7.34616	-0.923561	-1.50883	0.616047	-6.11858
MSMEG_1709	1.84571	5.8307	2.26917	3.5943	0.243923	-4.43222
MSMEG_1710	-1.75415	7.53376	-3.48732	-3.37327	0.12027	-2.71887
MSMEG_1711	-0.551063	8.19795	-1.10046	-1.46516	0.548371	-5.94422
MSMEG_1713	0.11919	7.03304	0.195816	1.08613	0.924241	-6.549
MSMEG_1714	-0.761195	9.41128	-1.51796	-1.69489	0.403397	-5.45795
MSMEG_1715	2.0752	7.56844	2.55919	4.21401	0.202685	-4.01754
MSMEG_1716	-0.25795	8.70234	-0.47966	-1.19578	0.805729	-6.44309
MSMEG_1718	-1.73837	7.74943	-3.03674	-3.33659	0.152366	-3.33934
MSMEG_1719	-2.23488	6.60126	-4.24018	-4.70723	0.0815401	-1.74603
MSMEG_1722	-0.297458	9.6199	-0.591555	-1.22898	0.760822	-6.37839
MSMEG_1723	-0.0361627	9.04933	-0.0673121	-1.02538	0.977858	-6.568
MSMEG_1724	-0.140669	8.14958	-0.281389	-1.10242	0.886939	-6.52619
MSMEG_1729	-0.585254	6.88708	-0.821572	-1.5003	0.661525	-6.20843
MSMEG_1731	-0.765094	8.451	-1.53064	-1.69948	0.400162	-5.44188
MSMEG_1732	-2.61303	5.93717	-5.21508	-6.11786	0.0498775	-0.620613
MSMEG_1735	0.299828	10.238	0.585203	1.231	0.762613	-6.38239
MSMEG_1736	0.560617	11.2927	1.11852	1.4749	0.542298	-5.9252
MSMEG_1737	-0.0256526	7.85065	-0.0438939	-1.01794	0.986538	-6.56946
MSMEG_1738	1.35496	12.4765	2.43742	2.5579	0.218476	-4.19185
MSMEG_1739	0.296186	7.08879	0.56253	1.22789	0.770613	-6.39636
MSMEG_1741	1.06024	8.39923	2.12029	2.08529	0.26652	-4.64345
MSMEG_1742	2.59723	9.30582	4.74025	6.05126	0.0662185	-1.1497
MSMEG_1743	3.0543	8.56223	4.98505	8.30682	0.0576824	-0.872476
MSMEG_1744	-1.17582	6.9918	-1.95696	-2.25921	0.297885	-4.87222
MSMEG_1745	1.35848	7.61405	1.99507	2.56416	0.293121	-4.8192
MSMEG_1746	-0.0923133	6.64276	-0.122334	-1.06608	0.955891	-6.56212
MSMEG_1747	-1.68504	7.37165	-2.74874	-3.21548	0.181001	-3.74675
MSMEG_1749	-0.607946	8.31187	-1.10494	-1.52409	0.547064	-5.93952
MSMEG_1750	0.118579	7.60597	0.237225	1.08566	0.907686	-6.53896
MSMEG_1751	-1.02125	7.81802	-1.70815	-2.02968	0.3551	-5.21092
MSMEG_1752	-0.993572	7.41513	-1.43855	-1.99111	0.427886	-5.55707
MSMEG_1753	-1.5505	8.78573	-2.50934	-2.92918	0.208914	-4.0889
MSMEG_1755	-2.35858	7.73296	-4.22515	-5.12866	0.0815401	-1.76459
MSMEG_1757	0.580564	6.45803	0.964784	1.49543	0.599773	-6.07996
MSMEG_1758	-1.26528	6.35637	-2.16499	-2.40375	0.258475	-4.58024
MSMEG_1759	0.097851	8.90024	0.185591	1.07018	0.929014	-6.55119
MSMEG_1761	2.16252	6.17546	4.1667	4.47697	0.0837189	-1.83709
MSMEG_1762	-0.246285	9.36463	-0.486988	-1.18615	0.802493	-6.43923
MSMEG_1763	-0.695555	8.96514	-1.32597	-1.61951	0.462981	-5.69276
MSMEG_1764	2.16879	8.39293	3.53929	4.49645	0.117136	-2.64897
MSMEG_1765	-0.673458	8.03484	-1.23296	-1.59489	0.494687	-5.80002
MSMEG_1766	0.694629	7.77604	1.32936	1.61847	0.462171	-5.68877
MSMEG_1767	-2.56473	6.73496	-4.13011	-5.91643	0.0859034	-1.88274
MSMEG_1768	-2.48424	6.27593	-4.96427	-5.5954	0.0583413	-0.895632
MSMEG_1769	-0.175056	8.93889	-0.347379	-1.12901	0.859037	-6.50315
MSMEG_1771	0.21758	6.49498	0.337288	1.16278	0.863883	-6.50698
MSMEG_1772	0.490642	6.47908	0.917183	1.40507	0.61974	-6.12444
MSMEG_1775	-0.205091	9.18021	-0.397545	-1.15276	0.838519	-6.48253
MSMEG_1776	-0.162966	6.98562	-0.281742	-1.11959	0.886939	-6.52608
MSMEG_1777	-0.0234113	9.56924	-0.0467726	-1.01636	0.98609	-6.56932
MSMEG_1778	0.541131	6.02645	0.807133	1.45511	0.667218	-6.22047
MSMEG_1779	-0.00595246	7.36271	-0.0117487	-1.00413	0.996244	-6.57047
MSMEG_1780	0.694645	7.21479	1.01805	1.61849	0.581084	-6.0282
MSMEG_1783	-1.08532	9.88887	-2.12221	-2.12184	0.26652	-4.64073
MSMEG_1785	-1.94209	6.31294	-2.76081	-3.84261	0.179495	-3.72956
MSMEG_1786	1.42912	10.4986	2.85346	2.69282	0.16749	-3.59789
MSMEG_1788	1.73757	9.66556	3.30286	3.33472	0.130211	-2.96989
MSMEG_1789	-0.269791	7.12107	-0.524271	-1.20563	0.788869	-6.41878
MSMEG_1791	-1.23428	6.84441	-1.83001	-2.35264	0.328772	-5.04683
MSMEG_1793	-1.42777	8.13666	-2.82832	-2.6903	0.171628	-3.63356
MSMEG_1794	-0.423423	6.1349	-0.843357	-1.34111	0.652536	-6.18994
MSMEG_1795	0.0274206	7.21581	0.0235949	1.01919	0.993225	-6.57024
MSMEG_1796	-0.859659	6.77133	-1.39549	-1.81461	0.439381	-5.60968
MSMEG_1797	-1.84535	8.00962	-3.30874	-3.5934	0.129842	-2.96182
MSMEG_1799	0.77298	8.40607	0.980066	1.7088	0.594078	-6.06532
MSMEG_1800	-0.884765	6.80867	-1.55772	-1.84646	0.392158	-5.40736
MSMEG_1801	-0.308654	7.66039	-0.425492	-1.23855	0.827065	-6.46989
MSMEG_1802	1.02444	9.12021	1.71774	2.03417	0.35237	-5.19815
MSMEG_1803	0.531555	12.3069	1.05412	1.44549	0.566371	-5.99201
MSMEG_1804	0.367474	10.9212	0.733161	1.29009	0.698752	-6.27935
MSMEG_1806	0.624297	9.08167	1.12803	1.54146	0.539955	-5.9151
MSMEG_1807	1.85765	14.8636	3.4709	3.62417	0.12123	-2.74103
MSMEG_1808	1.44988	12.6931	2.516	2.73185	0.208914	-4.07936
MSMEG_1809	1.51742	11.9648	2.62293	2.86279	0.194487	-3.92635
MSMEG_1811	1.90556	12.2303	3.09013	3.74655	0.1475	-3.26459
MSMEG_1812	2.13305	12.357	3.77685	4.38645	0.104133	-2.33447
MSMEG_1813	2.44687	13.6907	4.59644	5.45234	0.0713002	-1.31704
MSMEG_1816	-2.14073	5.5344	-4.26674	-4.40985	0.0815401	-1.71335
MSMEG_1817	0.72671	11.7916	1.4378	1.65486	0.427886	-5.558
MSMEG_1821	1.0414	10.0084	2.02606	2.05822	0.287238	-4.77591
MSMEG_1822	0.0600522	9.02227	0.108235	1.0425	0.960683	-6.56395
MSMEG_1823	0.295246	11.0917	0.589928	1.22709	0.760863	-6.37942
MSMEG_1824	1.24012	8.24578	2.43348	2.36218	0.218537	-4.19749
MSMEG_1825	0.429558	11.6355	0.857084	1.34682	0.645904	-6.17809
MSMEG_1826	0.804058	10.6955	1.53961	1.74601	0.39689	-5.43048
MSMEG_1827	0.65979	8.3121	1.25895	1.57985	0.487528	-5.77053
MSMEG_1828	0.781602	11.1067	1.52197	1.71904	0.40278	-5.45287
MSMEG_1829	0.937959	12.2635	1.84954	1.91582	0.323197	-5.02019
MSMEG_1830	1.24247	10.8248	2.43512	2.36603	0.218537	-4.19514
MSMEG_1831	1.46161	13.1293	2.89704	2.75416	0.16314	-3.53616
MSMEG_1832	0.563813	11.1697	1.11819	1.47817	0.542298	-5.92555
MSMEG_1833	1.34645	14.6799	2.64464	2.54285	0.191703	-3.89531
MSMEG_1834	1.51548	10.3333	2.71555	2.85894	0.183935	-3.79407
MSMEG_1835	1.75794	9.76558	3.46475	3.38215	0.121267	-2.74934
MSMEG_1836	-0.418729	8.14005	-0.468773	-1.33675	0.809325	-6.44872
MSMEG_1837	-0.0685931	9.65597	-0.133869	-1.04869	0.950463	-6.56046
MSMEG_1838	0.736291	9.97588	1.18687	1.66589	0.515015	-5.85138
MSMEG_1839	1.19068	9.06802	2.36938	2.28261	0.229388	-4.28918
MSMEG_1840	1.13379	6.91281	1.74397	2.19434	0.347875	-5.16309
MSMEG_1841	0.845679	10.2014	1.69054	1.79711	0.357976	-5.23429
MSMEG_1842	-0.247569	9.04962	-0.490063	-1.1872	0.80181	-6.4376
MSMEG_1843	0.821187	12.389	1.40338	1.76686	0.437534	-5.6001
MSMEG_1845	-0.217088	9.2781	-0.430221	-1.16238	0.825596	-6.46767
MSMEG_1846	-2.24913	5.67655	-3.31757	-4.75396	0.129485	-2.9497
MSMEG_1847	-2.45427	7.8763	-4.48019	-5.48034	0.0734732	-1.45476
MSMEG_1848	-0.704088	8.35988	-1.40157	-1.62911	0.437534	-5.6023
MSMEG_1849	-0.602785	7.85816	-0.797635	-1.51865	0.672188	-6.22829
MSMEG_1850	0.214377	7.36389	0.412054	1.1602	0.832792	-6.47607
MSMEG_1853	0.952587	7.12762	1.6692	1.93534	0.362798	-5.2625
MSMEG_1854	0.3682	7.82772	0.541224	1.29074	0.778939	-6.40902
MSMEG_1855	-0.085865	9.55039	-0.169061	-1.06132	0.934765	-6.55447
MSMEG_1856	1.65517	7.11214	3.30477	3.14961	0.130097	-2.96727
MSMEG_1859	-1.48633	6.03112	-2.73892	-2.80176	0.181585	-3.76075
MSMEG_1860	1.69215	6.94154	3.37527	3.23138	0.125658	-2.87082
MSMEG_1862	-0.0240651	11.6468	-0.0481411	-1.01682	0.985375	-6.56924
MSMEG_1863	0.15282	11.8598	0.305122	1.11174	0.877259	-6.51844
MSMEG_1864	0.05428	8.61334	0.10747	1.03834	0.960683	-6.56404
MSMEG_1866	1.23296	7.29299	1.49447	2.35049	0.409316	-5.48755
MSMEG_1867	0.218376	9.06743	0.435347	1.16342	0.823072	-6.46524
MSMEG_1868	0.865391	9.31706	1.72714	1.82183	0.350779	-5.18562
MSMEG_1869	1.71121	8.20864	3.39325	3.27435	0.125388	-2.84632
MSMEG_1871	0.641955	10.0977	1.19791	1.56044	0.510188	-5.8392
MSMEG_1872	1.262	9.3748	2.52288	2.39827	0.208444	-4.06951
MSMEG_1873	0.344195	8.93945	0.686771	1.26944	0.718082	-6.31382
MSMEG_1874	0.808052	12.1093	1.61013	1.75085	0.378161	-5.33978
MSMEG_1876	0.505352	11.6696	1.00761	1.41947	0.584595	-6.03851
MSMEG_1877	0.316788	7.1214	0.614405	1.24555	0.75214	-6.36367
MSMEG_1880	-1.28703	7.57189	-2.52092	-2.44025	0.208652	-4.07232
MSMEG_1881	0.803178	13.3063	1.56988	1.74494	0.389256	-5.39177
MSMEG_1882	1.41324	8.4097	2.69501	2.66334	0.18555	-3.82338
MSMEG_1884	0.769759	8.63136	1.41709	1.70499	0.433814	-5.58339
MSMEG_1885	0.391801	11.9046	0.776674	1.31203	0.682145	-6.24528
MSMEG_1886	1.08828	9.09756	1.91137	2.12621	0.306974	-4.9353
MSMEG_1887	-0.192707	7.3007	-0.303938	-1.14291	0.877787	-6.51884
MSMEG_1888	-0.918239	6.25861	-1.33983	-1.88981	0.457898	-5.67639
MSMEG_1889	-0.0934993	9.81104	-0.178558	-1.06695	0.9309	-6.55262
MSMEG_1890	0.66347	8.51442	1.19884	1.58389	0.509946	-5.83817
MSMEG_1891	0.181855	9.05462	0.29666	1.13434	0.880891	-6.52127
MSMEG_1892	0.411984	9.28132	0.823633	1.33051	0.660234	-6.2067
MSMEG_1893	-1.0325	9.35436	-1.60058	-2.04556	0.380153	-5.35218
MSMEG_1894	-0.0310495	8.43735	-0.051369	-1.02176	0.98428	-6.56906
MSMEG_1896	0.379069	7.30216	0.712332	1.3005	0.707974	-6.29507
MSMEG_1899	-1.82048	5.23944	-2.95438	-3.53198	0.158836	-3.45516
MSMEG_1900	0.147066	10.3609	0.291493	1.10731	0.883274	-6.52296
MSMEG_1901	-1.2447	9.6375	-2.48995	-2.36969	0.210179	-4.11665
MSMEG_1902	-0.58182	8.30428	-1.16398	-1.49674	0.523814	-5.87642
MSMEG_1903	-0.763304	7.95777	-1.46888	-1.69737	0.417654	-5.51952
MSMEG_1905	0.799214	7.65581	1.14571	1.74015	0.532298	-5.89618
MSMEG_1906	-0.0641236	7.27802	-0.0879212	-1.04545	0.970499	-6.56619
MSMEG_1908	-1.18615	8.33824	-2.15996	-2.27545	0.258976	-4.58736
MSMEG_1910	-1.51752	8.81196	-2.54997	-2.86299	0.204234	-4.03074
MSMEG_1911	-0.510114	8.08728	-0.683713	-1.42416	0.719599	-6.31603
MSMEG_1912	-1.0216	7.51212	-1.6077	-2.03017	0.37847	-5.34293
MSMEG_1913	-0.136166	10.4098	-0.268584	-1.09898	0.893605	-6.53011
MSMEG_1914	1.18342	12.4333	2.31016	2.27114	0.23811	-4.37377
MSMEG_1915	0.891546	10.9764	1.78325	1.85516	0.339226	-5.11026
MSMEG_1918	0.487826	8.63458	0.943738	1.40233	0.610029	-6.09984
MSMEG_1919	1.53279	12.497	2.69979	2.89345	0.184954	-3.81656
MSMEG_1920	0.445557	11.5662	0.891165	1.36184	0.630698	-6.14802
MSMEG_1921	-0.359757	9.74248	-0.70936	-1.28321	0.709248	-6.29728
MSMEG_1923	-0.00831546	10.7587	-0.016632	-1.00578	0.99504	-6.57039
MSMEG_1924	0.19092	11.5183	0.380192	1.14149	0.845765	-6.48996
MSMEG_1925	-0.66173	9.7968	-1.27631	-1.58198	0.481433	-5.75061
MSMEG_1926	0.0680785	9.59231	0.134349	1.04832	0.950463	-6.56039
MSMEG_1927	-0.377641	9.9236	-0.746195	-1.29922	0.693392	-6.26932
MSMEG_1928	-0.118572	9.64633	-0.236986	-1.08566	0.907686	-6.53903
MSMEG_1929	0.904691	9.25622	1.6919	1.87214	0.357614	-5.23249
MSMEG_1932	1.01955	12.5352	1.83561	2.02729	0.327503	-5.03921
MSMEG_1933	0.824241	11.4604	1.60272	1.7706	0.379339	-5.3494
MSMEG_1934	1.32943	11.0434	2.62868	2.51303	0.193759	-3.91813
MSMEG_1935	0.448483	11.355	0.885527	1.3646	0.633442	-6.15306
MSMEG_1937	0.949387	11.7363	1.87204	1.93105	0.316973	-4.9894
MSMEG_1938	0.0147957	10.1011	0.026512	1.01031	0.992398	-6.57015
MSMEG_1939	-0.409371	6.53538	-0.548827	-1.32811	0.77641	-6.40455
MSMEG_1942	1.43227	7.93773	2.82803	2.6987	0.171628	-3.63398
MSMEG_1943	-0.777211	7.4785	-1.55392	-1.71381	0.393106	-5.41222
MSMEG_1944	-0.130859	9.97673	-0.260232	-1.09495	0.898672	-6.53257
MSMEG_1945	0.466947	10.1442	0.857361	1.38218	0.645863	-6.17785
MSMEG_1946	-0.00722733	10.5162	-0.0142168	-1.00502	0.996244	-6.57044
MSMEG_1948	-0.6509	7.81954	-1.30173	-1.57015	0.472029	-5.72116
MSMEG_1950	0.102627	7.5199	0.192036	1.07373	0.925837	-6.54982
MSMEG_1952	0.160299	9.92002	0.32058	1.11752	0.869866	-6.51307
MSMEG_1954	1.10233	9.9883	1.68239	2.147	0.359544	-5.24508
MSMEG_1955	-0.212888	9.54913	-0.40927	-1.15901	0.833379	-6.47732
MSMEG_1957	0.687708	11.0443	1.29876	1.61072	0.472521	-5.72461
MSMEG_1959	3.37383	9.19375	6.24132	10.3663	0.0272459	0.406292
MSMEG_1961	1.5042	9.60028	2.96828	2.83668	0.157204	-3.43558
MSMEG_1962	1.78215	9.7189	3.53337	3.43939	0.117325	-2.65692
MSMEG_1963	-0.481969	8.85992	-0.930771	-1.39665	0.613967	-6.11192
MSMEG_1964	-1.615	9.36545	-3.00363	-3.06312	0.154386	-3.38583
MSMEG_1966	1.09895	9.48229	1.87899	2.14198	0.31523	-4.97986
MSMEG_1968	-0.457035	8.23147	-0.914299	-1.37272	0.621531	-6.12708
MSMEG_1970	-1.1539	6.97475	-2.04144	-2.22515	0.283672	-4.75438
MSMEG_1972	0.326252	6.98601	0.563108	1.25375	0.770613	-6.39601
MSMEG_1973	-0.85008	7.84272	-1.61578	-1.8026	0.376326	-5.33244
MSMEG_1974	-1.83329	5.83242	-3.64759	-3.56349	0.110581	-2.50457
MSMEG_1976	1.88498	5.66418	3.52126	3.69347	0.117358	-2.67317
MSMEG_1977	1.49932	7.69287	2.04002	2.8271	0.284082	-4.75637
MSMEG_1978	-1.09099	7.62376	-1.95712	-2.13021	0.297885	-4.87199
MSMEG_1979	-1.54148	7.62106	-2.16124	-2.91094	0.258837	-4.58555
MSMEG_1980	-0.0238873	9.03065	-0.0404104	-1.0167	0.988056	-6.56963
MSMEG_1981	0.390087	9.28409	0.745541	1.31047	0.693453	-6.26983
MSMEG_1982	0.564512	8.72718	0.982089	1.47889	0.59351	-6.06337
MSMEG_1984	-2.02993	7.23097	-3.7024	-4.08385	0.108569	-2.43213
MSMEG_1985	-0.224172	8.22827	-0.439795	-1.16811	0.820958	-6.4631
MSMEG_1986	-0.442396	6.34547	-0.844515	-1.35886	0.652135	-6.18895
MSMEG_1990	-0.0193485	7.2396	-0.0383463	-1.0135	0.988372	-6.56972
MSMEG_1991	2.21318	8.40893	4.40746	4.63697	0.0773814	-1.54204
MSMEG_1992	0.0161553	7.80208	0.0319836	1.01126	0.989972	-6.56997
MSMEG_1993	-0.707247	6.99156	-1.38947	-1.63269	0.44112	-5.61697
MSMEG_1994	0.355717	8.05887	0.60694	1.27962	0.755578	-6.36854
MSMEG_1995	1.60101	8.54967	1.88391	3.03356	0.313871	-4.9731
MSMEG_1996	-1.13683	7.21584	-1.90267	-2.19898	0.309329	-4.9473
MSMEG_1997	-0.133234	7.99819	-0.266332	-1.09675	0.894931	-6.53078
MSMEG_1998	0.198904	9.97616	0.380907	1.14783	0.845662	-6.48966
MSMEG_1999	3.48662	11.5179	6.69928	11.2092	0.0219	0.81737
MSMEG_2001	-0.0375178	6.8063	-0.0735711	-1.02635	0.97543	-6.5675
MSMEG_2004	-0.280389	9.37506	-0.557714	-1.21452	0.772401	-6.39926
MSMEG_2005	-0.809141	6.33405	-1.59532	-1.75217	0.381836	-5.35898
MSMEG_2006	0.222392	7.82252	0.32948	1.16667	0.866522	-6.50986
MSMEG_2007	-0.582968	7.92437	-1.00864	-1.49793	0.584443	-6.0375
MSMEG_2008	1.12647	8.53602	1.72869	2.18324	0.350666	-5.18354
MSMEG_2009	1.07016	7.77	1.68393	2.09966	0.359544	-5.24304
MSMEG_2010	0.0432307	12.1236	0.0858368	1.03042	0.970775	-6.5664
MSMEG_2011	-1.64586	6.29639	-1.94917	-3.12934	0.299211	-4.88303
MSMEG_2012	-0.0906033	6.87832	-0.17949	-1.06482	0.93062	-6.55243
MSMEG_2013	-0.886605	6.24676	-1.73313	-1.84882	0.350205	-5.1776
MSMEG_2014	-0.492117	9.86468	-0.980676	-1.40651	0.593825	-6.06474
MSMEG_2015	-0.292663	7.50183	-0.353363	-1.2249	0.857681	-6.50083
MSMEG_2016	0.742803	8.69053	1.45294	1.67342	0.422229	-5.5393
MSMEG_2017	-0.0759927	7.96022	-0.149021	-1.05409	0.943786	-6.55805
MSMEG_2019	-1.24004	8.22202	-1.4421	-2.36205	0.426323	-5.55269
MSMEG_2020	-0.414699	8.32356	-0.599654	-1.33302	0.757699	-6.37323
MSMEG_2021	-1.27219	8.42285	-2.1866	-2.41528	0.256356	-4.54961
MSMEG_2022	-0.091938	8.25574	-0.166543	-1.0658	0.935605	-6.55495
MSMEG_2023	-0.0012012	6.27122	-0.00237109	-1.00083	0.999235	-6.57055
MSMEG_2024	-1.12987	6.76011	-2.19527	-2.1884	0.255794	-4.53732
MSMEG_2025	0.698301	9.46114	1.22515	1.62259	0.498701	-5.80881
MSMEG_2026	0.799294	9.28601	1.44215	1.74025	0.426323	-5.55264
MSMEG_2028	-0.0589889	6.85495	-0.0852828	-1.04174	0.970867	-6.56645
MSMEG_2029	-0.615195	7.28713	-1.16486	-1.53176	0.523592	-5.87547
MSMEG_2030	-0.243926	9.70114	-0.486455	-1.18421	0.802493	-6.43952
MSMEG_2032	0.303851	8.71691	0.55989	1.23443	0.771536	-6.39795
MSMEG_2033	-0.400514	9.39444	-0.770731	-1.31998	0.683563	-6.25003
MSMEG_2035	-0.539159	8.64207	-1.06635	-1.45313	0.560555	-5.97953
MSMEG_2036	-0.65765	8.16564	-1.2939	-1.57751	0.473968	-5.73026
MSMEG_2038	0.352885	10.3779	0.702276	1.27711	0.711763	-6.30252
MSMEG_2039	-1.18936	7.1627	-2.24537	-2.28051	0.246697	-4.46611
MSMEG_2041	-0.494627	7.97992	-0.949976	-1.40896	0.60752	-6.09398
MSMEG_2042	0.751834	9.6018	1.47002	1.68393	0.417518	-5.51811
MSMEG_2044	0.00372543	8.96614	0.00690268	1.00259	0.998571	-6.57052
MSMEG_2045	-0.3384	10.5773	-0.671713	-1.26435	0.724137	-6.3246
MSMEG_2046	-1.25244	6.31567	-2.16756	-2.38243	0.258207	-4.5766
MSMEG_2047	-0.591515	7.70246	-1.17889	-1.50683	0.518287	-5.86015
MSMEG_2048	0.483705	11.5448	0.966705	1.39833	0.598981	-6.07813
MSMEG_2049	-1.79821	6.11925	-3.1245	-3.47788	0.144111	-3.21663
MSMEG_2050	0.291436	7.70166	0.465943	1.22386	0.810802	-6.45016
MSMEG_2052	1.94314	7.47944	3.72241	3.84542	0.108116	-2.40581
MSMEG_2053	-0.844325	8.00761	-1.64048	-1.79542	0.370664	-5.30022
MSMEG_2054	-0.692247	7.83916	-1.38172	-1.6158	0.443345	-5.62632
MSMEG_2055	1.1975	6.97385	2.35615	2.29342	0.231434	-4.30809
MSMEG_2056	-2.17729	6.0154	-4.23867	-4.52305	0.0815401	-1.7479
MSMEG_2057	-3.233	6.97595	-5.5422	-9.40219	0.0397749	-0.276518
MSMEG_2058	0.399792	8.53236	0.599783	1.31932	0.757699	-6.37315
MSMEG_2059	-2.49386	6.54888	-4.49103	-5.63284	0.0734732	-1.44183
MSMEG_2060	0.0373931	5.08859	0.048687	1.02626	0.985307	-6.56921
MSMEG_2061	-0.0789208	7.05545	-0.120675	-1.05623	0.956378	-6.56235
MSMEG_2062	-0.163085	7.52308	-0.322111	-1.11968	0.869739	-6.51253
MSMEG_2063	-1.24247	6.29292	-2.26631	-2.36603	0.244078	-4.43629
MSMEG_2064	0.76638	8.85972	1.47143	1.701	0.41736	-5.51635
MSMEG_2065	-1.23887	6.92216	-2.47696	-2.36013	0.211549	-4.13526
MSMEG_2067	-0.913183	7.80238	-1.78892	-1.8832	0.338354	-5.1026
MSMEG_2068	-0.124445	9.38462	-0.242314	-1.09009	0.905695	-6.5376
MSMEG_2069	1.13833	8.27488	1.87534	2.20127	0.316073	-4.98487
MSMEG_2071	0.208424	9.52192	0.39779	1.15543	0.838492	-6.48242
MSMEG_2073	1.76622	8.44117	2.79593	3.40162	0.1762	-3.67958
MSMEG_2074	1.00565	10.1564	1.94799	2.00784	0.299388	-4.88466
MSMEG_2075	1.10065	9.25209	1.96145	2.14451	0.297162	-4.86599
MSMEG_2076	0.782016	8.27858	1.03046	1.71953	0.576089	-6.01586
MSMEG_2077	-2.23391	5.96901	-3.59207	-4.70408	0.113002	-2.57838
MSMEG_2078	0.945389	13.869	1.62775	1.92571	0.374208	-5.31684
MSMEG_2080	3.18709	11.0897	6.0305	9.10769	0.0302892	0.207659
MSMEG_2081	3.11353	12.0184	6.20442	8.655	0.0274186	0.371969
MSMEG_2083	0.967495	8.70024	1.83496	1.95544	0.327542	-5.0401
MSMEG_2084	0.125348	9.86018	0.248752	1.09077	0.903546	-6.53584
MSMEG_2085	0.113667	10.7683	0.227387	1.08197	0.912538	-6.54152
MSMEG_2086	1.60705	12.1222	3.19008	3.04628	0.138983	-3.12548
MSMEG_2089	1.71179	11.3043	3.42456	3.27566	0.123667	-2.80377
MSMEG_2090	1.02575	11.353	1.86922	2.03601	0.317752	-4.99327
MSMEG_2092	2.2939	10.3832	4.58818	4.9038	0.0713002	-1.32676
MSMEG_2094	-1.16114	6.49195	-2.09409	-2.23634	0.271693	-4.6804
MSMEG_2095	-0.0825673	10.8813	-0.164605	-1.0589	0.935656	-6.55531
MSMEG_2096	-1.89906	5.38183	-3.23105	-3.72969	0.135044	-3.06878
MSMEG_2097	-0.0540548	8.79201	-0.106258	-1.03818	0.961092	-6.56419
MSMEG_2098	-0.755287	7.9583	-1.28887	-1.68797	0.47607	-5.73611
MSMEG_2099	0.255834	8.36776	0.499156	1.19403	0.799187	-6.43271
MSMEG_2100	-0.199175	7.50406	-0.398467	-1.14804	0.838461	-6.48212
MSMEG_2103	0.630997	6.84446	1.00892	1.54863	0.584443	-6.03723
MSMEG_2104	0.793298	7.63205	1.56189	1.73303	0.391342	-5.40202
MSMEG_2105	-1.47285	7.93987	-2.09936	-2.7757	0.270478	-4.67297
MSMEG_2106	0.589972	9.5878	1.1139	1.50522	0.543426	-5.93009
MSMEG_2107	0.607315	11.8412	1.21498	1.52342	0.502989	-5.82021
MSMEG_2109	0.894543	8.33794	1.69716	1.85902	0.356438	-5.22551
MSMEG_2110	0.250648	9.8612	0.493723	1.18974	0.801443	-6.43564
MSMEG_2111	0.674805	10.5093	1.3196	1.59638	0.464646	-5.70025
MSMEG_2112	0.263481	9.80427	0.522329	1.20037	0.789347	-6.41988
MSMEG_2114	-0.120219	9.69126	-0.240457	-1.0869	0.90662	-6.5381
MSMEG_2115	0.273857	8.24738	0.507913	1.20904	0.797059	-6.42793
MSMEG_2116	0.557748	9.63716	1.10131	1.47197	0.548371	-5.94332
MSMEG_2118	1.27939	8.97268	2.44089	2.42737	0.218033	-4.18689
MSMEG_2119	0.646261	8.12433	1.27843	1.56511	0.480658	-5.74816
MSMEG_2120	-1.47315	5.22595	-1.37533	-2.77627	0.445448	-5.63402
MSMEG_2121	-2.44864	6.26317	-4.88778	-5.45902	0.0610546	-0.981476
MSMEG_2122	-0.132197	7.26391	-0.207911	-1.09596	0.919549	-6.54626
MSMEG_2124	1.27698	9.71375	1.98041	2.42331	0.294187	-4.83963
MSMEG_2125	0.657401	8.03091	1.31039	1.57724	0.468396	-5.71105
MSMEG_2126	-2.17026	8.65288	-3.46787	-4.50106	0.12123	-2.74511
MSMEG_2127	-1.04844	8.81795	-2.09302	-2.0683	0.271693	-4.6819
MSMEG_2128	-0.0979195	10.6104	-0.195089	-1.07023	0.924475	-6.54916
MSMEG_2131	-0.417444	9.6052	-0.832953	-1.33556	0.656622	-6.19882
MSMEG_2132	-0.484641	8.02384	-0.944651	-1.39924	0.609665	-6.09898
MSMEG_2133	2.01299	6.97764	2.25889	4.03617	0.244532	-4.44686
MSMEG_2134	0.437857	7.99963	0.779958	1.35459	0.680558	-6.24265
MSMEG_2135	0.116179	9.38794	0.216126	1.08386	0.916404	-6.54431
MSMEG_2139	0.110658	8.21332	0.220309	1.07972	0.914634	-6.54329
MSMEG_2140	1.14117	5.9833	2.05479	2.2056	0.280974	-4.73565
MSMEG_2142	0.518	9.02638	1.02796	1.43197	0.577252	-6.01835
MSMEG_2143	0.398016	7.99894	0.78022	1.31769	0.680558	-6.24243
MSMEG_2144	0.452179	9.76774	0.814171	1.3681	0.664245	-6.21462
MSMEG_2146	-0.598543	6.24654	-0.946065	-1.51419	0.609053	-6.09766
MSMEG_2147	-3.04674	6.11464	-1.90864	-8.26342	0.307844	-4.93907
MSMEG_2148	1.21612	7.93183	2.13852	2.32322	0.262892	-4.6177
MSMEG_2149	0.549454	8.71646	1.09421	1.46353	0.550086	-5.95074
MSMEG_2150	-0.0954865	7.57739	-0.177514	-1.06843	0.931447	-6.55283
MSMEG_2151	-1.38836	9.02071	-2.66639	-2.61782	0.188936	-3.86423
MSMEG_2153	1.0182	8.32504	1.95245	2.02538	0.298809	-4.87847
MSMEG_2155	-1.79708	6.71518	-3.47804	-3.47516	0.121028	-2.73139
MSMEG_2156	-1.32842	6.00102	-2.15005	-2.51128	0.261109	-4.6014
MSMEG_2157	1.32683	7.77815	2.59136	2.50851	0.198579	-3.9715
MSMEG_2158	-0.282457	8.16922	-0.523142	-1.21626	0.789115	-6.41942
MSMEG_2159	-1.31213	6.79338	-1.51982	-2.48308	0.403123	-5.45559
MSMEG_2160	-4.02864	5.63752	-3.96844	-16.3208	0.0937519	-2.08703
MSMEG_2161	-0.502883	8.91294	-0.993645	-1.41704	0.591355	-6.05217
MSMEG_2162	-0.135184	9.80061	-0.270404	-1.09823	0.892697	-6.52956
MSMEG_2163	1.66455	9.24977	3.09774	3.17015	0.146502	-3.25396
MSMEG_2164	0.818942	9.06741	1.62647	1.76411	0.374415	-5.31851
MSMEG_2165	-0.296437	7.2806	-0.402024	-1.22811	0.836732	-6.48055
MSMEG_2166	-0.623084	7.18958	-1.24004	-1.54016	0.492283	-5.79202
MSMEG_2168	0.86821	6.26001	1.46703	1.8254	0.417954	-5.52183
MSMEG_2169	-0.794058	7.50612	-1.55939	-1.73394	0.391516	-5.40522
MSMEG_2170	1.9295	8.22236	2.61343	3.80923	0.196365	-3.93993
MSMEG_2171	-0.976943	5.55076	-1.40286	-1.96829	0.437534	-5.60073
MSMEG_2172	0.50277	7.68723	0.73076	1.41693	0.699671	-6.28118
MSMEG_2173	-0.191851	7.49591	-0.282221	-1.14223	0.886939	-6.52593
MSMEG_2174	0.213282	10.6964	0.394905	1.15932	0.83897	-6.48368
MSMEG_2175	-1.00281	8.83742	-1.90827	-2.0039	0.307844	-4.93957
MSMEG_2176	0.29211	10.4033	0.568782	1.22443	0.769128	-6.39256
MSMEG_2178	-0.914677	8.36632	-1.8071	-1.88515	0.335027	-5.07797
MSMEG_2179	-2.21268	7.06465	-3.49092	-4.63535	0.12027	-2.71402
MSMEG_2180	-0.336059	8.08588	-0.629834	-1.2623	0.743235	-6.35345
MSMEG_2181	-3.6854	8.58525	-4.65895	-12.8652	0.069743	-1.2439
MSMEG_2182	-0.61388	8.66733	-0.929676	-1.53037	0.613967	-6.11293
MSMEG_2183	-0.656599	9.77666	-1.31245	-1.57636	0.46752	-5.70864
MSMEG_2184	-3.48881	7.45284	-4.20623	-11.2263	0.082193	-1.78799
MSMEG_2185	-1.13179	7.10525	-2.26418	-2.1913	0.244078	-4.43933
MSMEG_2186	-0.933345	8.32753	-1.58258	-1.9097	0.386307	-5.37544
MSMEG_2188	-0.919539	8.52106	-1.834	-1.89151	0.327574	-5.0414
MSMEG_2189	0.403301	8.02175	0.655345	1.32253	0.731787	-6.33607
MSMEG_2191	-0.251017	6.23716	-0.34303	-1.19005	0.861595	-6.50481
MSMEG_2193	-0.0434117	7.43572	-0.0866658	-1.03055	0.970775	-6.56632
MSMEG_2194	0.512208	5.9405	1.02341	1.42623	0.579055	-6.02288
MSMEG_2195	-0.412212	7.96348	-0.702969	-1.33072	0.711708	-6.30201
MSMEG_2196	1.79413	8.10068	3.56956	3.46805	0.114375	-2.60845
MSMEG_2197	0.397424	10.0355	0.795066	1.31715	0.673428	-6.23039
MSMEG_2198	1.19137	10.5268	2.38337	2.28369	0.227424	-4.26918
MSMEG_2199	0.385544	10.2357	0.64289	1.30635	0.738117	-6.34463
MSMEG_2201	0.852974	11.1273	1.70288	1.80622	0.35593	-5.21792
MSMEG_2202	-0.298358	9.36007	-0.583682	-1.22974	0.763456	-6.38334
MSMEG_2203	-1.16239	6.66055	-1.88534	-2.23828	0.313563	-4.97114
MSMEG_2204	-0.114559	8.98821	-0.220797	-1.08264	0.914543	-6.54317
MSMEG_2205	-0.714853	7.42967	-1.13469	-1.64132	0.536998	-5.908
MSMEG_2207	0.639265	8.68224	1.15681	1.55754	0.526679	-5.88421
MSMEG_2209	0.747072	7.9602	1.38825	1.67838	0.441337	-5.61844
MSMEG_2210	0.549636	8.17095	1.09625	1.46372	0.549662	-5.94861
MSMEG_2211	-0.431418	10.1988	-0.862628	-1.34856	0.644043	-6.17326
MSMEG_2213	-0.339654	7.99178	-0.55841	-1.26545	0.772249	-6.39884
MSMEG_2214	-0.361337	6.43794	-0.719957	-1.28462	0.704045	-6.28936
MSMEG_2215	0.857977	8.23436	1.66151	1.81249	0.365459	-5.27261
MSMEG_2216	-1.07697	7.39589	-1.19644	-2.1096	0.51085	-5.84083
MSMEG_2217	-1.53303	8.51548	-2.80739	-2.89392	0.174314	-3.66329
MSMEG_2218	-2.36047	7.16387	-2.76373	-5.13537	0.179309	-3.7254
MSMEG_2219	0.209303	9.31648	0.411521	1.15613	0.832906	-6.47631
MSMEG_2222	-0.646479	7.54719	-1.02515	-1.56534	0.578343	-6.02115
MSMEG_2223	0.926631	5.49995	1.73121	1.90083	0.350492	-5.18018
MSMEG_2224	-0.121149	6.63865	-0.209052	-1.0876	0.919265	-6.546
MSMEG_2225	0.150167	9.48606	0.283728	1.1097	0.886267	-6.52545
MSMEG_2226	0.337082	12.2699	0.650829	1.2632	0.734393	-6.33919
MSMEG_2227	0.173129	8.70356	0.339529	1.1275	0.863086	-6.50614
MSMEG_2228	-0.770727	6.11122	-1.49945	-1.70613	0.407937	-5.48129
MSMEG_2229	-1.40544	6.76316	-2.04811	-2.64899	0.281633	-4.74502
MSMEG_2230	-1.04693	8.50952	-1.94081	-2.06613	0.300263	-4.89461
MSMEG_2231	-1.14649	8.21424	-2.29364	-2.21374	0.241163	-4.39734
MSMEG_2232	1.90683	6.27604	2.27536	3.74984	0.243272	-4.4234
MSMEG_2233	-2.61492	7.34945	-3.13221	-6.12589	0.143789	-3.20589
MSMEG_2234	-0.827215	8.67524	-1.54884	-1.77426	0.394108	-5.41872
MSMEG_2235	-1.18077	6.63151	-1.75065	-2.26697	0.346222	-5.15415
MSMEG_2236	-1.06863	6.78362	-1.30195	-2.09744	0.472029	-5.7209
MSMEG_2238	-0.871538	6.92096	-1.74356	-1.82961	0.347875	-5.16364
MSMEG_2240	-1.25026	5.45813	-1.43156	-2.37884	0.42931	-5.56567
MSMEG_2241	-1.60091	7.63096	-2.332	-3.03335	0.236083	-4.3426
MSMEG_2242	-0.526941	7.51311	-0.97142	-1.44087	0.596865	-6.07363
MSMEG_2244	-1.42449	7.22474	-2.273	-2.68419	0.243525	-4.42677
MSMEG_2245	0.118019	9.00873	0.222614	1.08524	0.914127	-6.54272
MSMEG_2246	-0.496182	8.17171	-0.967102	-1.41048	0.598855	-6.07775
MSMEG_2247	-0.00615059	8.00739	-0.01228	-1.00427	0.996244	-6.57046
MSMEG_2249	-2.84198	8.46356	-4.24809	-7.17003	0.0815401	-1.7363
MSMEG_2251	-0.46448	9.36057	-0.857603	-1.37982	0.645863	-6.17764
MSMEG_2252	0.0685307	7.79466	0.136108	1.04865	0.949609	-6.56012
MSMEG_2254	-1.67357	9.94114	-3.25092	-3.19003	0.133582	-3.04136
MSMEG_2255	-0.345022	7.23618	-0.640908	-1.27017	0.738508	-6.34598
MSMEG_2257	-0.889146	9.42683	-1.75361	-1.85208	0.346075	-5.15017
MSMEG_2259	0.965533	10.0929	1.78837	1.95278	0.338448	-5.10334
MSMEG_2260	-2.01154	5.92444	-3.11011	-4.03211	0.145522	-3.2367
MSMEG_2262	-0.446819	9.47504	-0.871686	-1.36303	0.640059	-6.16532
MSMEG_2263	0.3589	9.67838	0.597902	1.28245	0.757807	-6.37435
MSMEG_2264	0.497663	8.31089	0.995223	1.41192	0.590841	-6.05064
MSMEG_2265	0.353259	7.95848	0.674616	1.27744	0.722577	-6.32254
MSMEG_2266	0.928053	8.89747	1.82762	1.90271	0.32939	-5.0501
MSMEG_2268	-0.107634	9.65573	-0.213827	-1.07746	0.917497	-6.54487
MSMEG_2269	1.72051	8.82616	3.38583	3.29553	0.125476	-2.85643
MSMEG_2270	-0.13694	8.90145	-0.261871	-1.09957	0.897547	-6.5321
MSMEG_2271	0.461751	10.555	0.893307	1.37721	0.63004	-6.1461
MSMEG_2272	0.473434	10.4118	0.861154	1.38841	0.644481	-6.17455
MSMEG_2273	0.519127	8.24376	1.03239	1.43309	0.575591	-6.01392
MSMEG_2274	0.277038	11.9323	0.552678	1.2117	0.774517	-6.40227
MSMEG_2275	0.874862	10.0579	1.50317	1.83383	0.407804	-5.47661
MSMEG_2276	0.350769	8.78176	0.688886	1.27524	0.717148	-6.31229
MSMEG_2277	-0.0965525	7.57965	-0.168554	-1.06922	0.934765	-6.55457
MSMEG_2278	0.100851	7.83151	0.196029	1.07241	0.924241	-6.54895
MSMEG_2279	-2.31674	6.70127	-4.17345	-4.98204	0.0836315	-1.82868
MSMEG_2280	1.07495	10.4575	2.05225	2.10665	0.280974	-4.73922
MSMEG_2281	-1.77831	6.14079	-3.55768	-3.43024	0.115397	-2.62434
MSMEG_2286	-0.245366	11.2995	-0.490481	-1.18539	0.80181	-6.43738
MSMEG_2287	-0.00667682	6.97516	-0.0111398	-1.00464	0.996244	-6.57048
MSMEG_2288	-0.152882	11.013	-0.305562	-1.11179	0.877144	-6.51829
MSMEG_2289	-0.723406	11.6848	-1.43649	-1.65108	0.428503	-5.55961
MSMEG_2290	0.927233	10.5985	1.74976	1.90163	0.346491	-5.15533
MSMEG_2291	-0.192763	12.3212	-0.37694	-1.14295	0.846838	-6.49132
MSMEG_2292	0.700668	7.01767	1.08009	1.62526	0.555448	-5.9654
MSMEG_2293	-0.880392	8.97014	-1.68995	-1.84088	0.357995	-5.23507
MSMEG_2294	-0.707101	9.65621	-1.35815	-1.63252	0.451612	-5.6546
MSMEG_2295	0.27863	10.7724	0.556672	1.21304	0.772798	-6.39988
MSMEG_2297	1.53363	13.4226	2.85579	2.89512	0.167403	-3.5946
MSMEG_2298	0.734166	12.1444	1.33914	1.66344	0.458161	-5.6772
MSMEG_2299	2.2853	9.05267	3.63242	4.87466	0.111197	-2.5247
MSMEG_2300	-0.425457	9.67113	-0.819165	-1.343	0.662273	-6.21045
MSMEG_2301	-1.7839	6.99366	-3.37462	-3.44355	0.125658	-2.8717
MSMEG_2303	0.790679	10.995	1.54258	1.72989	0.396109	-5.42669
MSMEG_2307	-0.51111	9.77625	-0.826248	-1.42515	0.65896	-6.20449
MSMEG_2309	0.413661	10.5569	0.813013	1.33206	0.664938	-6.21559
MSMEG_2310	1.68128	11.3145	3.32484	3.20713	0.129485	-2.93974
MSMEG_2311	0.254083	7.56876	0.281706	1.19258	0.886939	-6.52609
MSMEG_2313	0.791486	11.8121	1.54381	1.73086	0.396008	-5.42513
MSMEG_2314	1.12052	8.8285	2.16151	2.17426	0.258837	-4.58518
MSMEG_2315	0.195595	9.94816	0.341538	1.1452	0.862237	-6.50538
MSMEG_2316	-0.35564	11.4541	-0.711118	-1.27955	0.708255	-6.29597
MSMEG_2317	1.73469	13.2926	3.25175	3.32807	0.133582	-3.04021
MSMEG_2318	1.29876	14.8295	2.55533	2.46017	0.203051	-4.02306
MSMEG_2319	0.643888	9.39969	1.1672	1.56253	0.523009	-5.87292
MSMEG_2320	0.65968	13.631	1.28837	1.57973	0.47607	-5.73668
MSMEG_2321	0.6925	12.8049	1.38524	1.61608	0.442505	-5.62207
MSMEG_2322	0.337715	13.0744	0.658708	1.26375	0.730128	-6.33373
MSMEG_2325	-0.842164	9.81541	-1.68305	-1.79274	0.359544	-5.24421
MSMEG_2326	0.0409127	11.3533	0.0818067	1.02876	0.972476	-6.56678
MSMEG_2327	0.43451	11.2841	0.864254	1.35145	0.643256	-6.17184
MSMEG_2328	0.492769	11.8488	0.98369	1.40714	0.59351	-6.06183
MSMEG_2329	0.767134	13.402	1.52972	1.70189	0.400471	-5.44305
MSMEG_2330	0.666593	11.6182	1.32461	1.58732	0.463339	-5.69436
MSMEG_2331	0.859538	12.4971	1.65582	1.81446	0.366762	-5.2801
MSMEG_2332	2.84657	11.9571	5.16102	7.1929	0.051846	-0.679064
MSMEG_2336	1.13512	8.47965	2.05394	2.19637	0.280974	-4.73685
MSMEG_2337	-0.800723	9.75638	-1.57578	-1.74197	0.387677	-5.38419
MSMEG_2340	-1.00819	7.54418	-1.94244	-2.01138	0.300096	-4.89235
MSMEG_2341	-0.468693	8.7227	-0.893269	-1.38386	0.63004	-6.14613
MSMEG_2342	-0.793292	7.15874	-1.383	-1.73302	0.443057	-5.62478
MSMEG_2343	-0.524215	6.84304	-0.967362	-1.43815	0.598833	-6.0775
MSMEG_2344	-1.1671	8.19707	-2.24698	-2.2456	0.24664	-4.46382
MSMEG_2345	-1.8615	7.66206	-2.8446	-3.63385	0.168792	-3.61046
MSMEG_2346	-1.29969	7.33349	-1.98145	-2.46176	0.294187	-4.83817
MSMEG_2347	-2.0664	8.15815	-3.57374	-4.18841	0.114375	-2.60286
MSMEG_2348	0.330902	8.85625	0.639091	1.2578	0.73966	-6.34722
MSMEG_2349	0.121419	10.0953	0.24282	1.0878	0.905695	-6.53746
MSMEG_2350	0.745887	11.1216	1.42563	1.67701	0.431668	-5.57295
MSMEG_2351	1.91324	12.0473	3.82744	3.76655	0.101193	-2.26858
MSMEG_2352	2.1885	11.5786	3.82273	4.55832	0.101535	-2.27469
MSMEG_2353	-0.446645	9.71432	-0.856033	-1.36287	0.646381	-6.179
MSMEG_2355	-1.54671	9.65863	-3.00728	-2.92151	0.154386	-3.3807
MSMEG_2356	-1.02469	8.94041	-1.91425	-2.03452	0.306373	-4.93133
MSMEG_2357	0.250018	10.515	0.499036	1.18922	0.799187	-6.43278
MSMEG_2358	0.17614	11.5728	0.350092	1.12986	0.857845	-6.5021
MSMEG_2359	-0.282746	7.71776	-0.424849	-1.21651	0.827065	-6.47019
MSMEG_2360	0.303477	8.49171	0.60678	1.23411	0.755578	-6.36864
MSMEG_2361	1.74269	7.90224	3.40463	3.34659	0.124768	-2.83083
MSMEG_2362	0.511265	11.7492	1.00318	1.4253	0.586866	-6.04286
MSMEG_2363	1.35372	8.9755	2.2333	2.5557	0.248533	-4.48328
MSMEG_2364	1.46673	11.4369	2.89693	2.76395	0.16314	-3.53632
MSMEG_2365	0.790961	11.6888	1.53679	1.73023	0.397692	-5.43406
MSMEG_2366	1.72931	8.84288	3.27507	3.31569	0.132664	-3.00808
MSMEG_2367	3.67283	6.76453	7.24085	12.7535	0.0155831	1.26966
MSMEG_2368	-1.1923	8.29722	-2.35408	-2.28516	0.231434	-4.31106
MSMEG_2369	0.820346	10.7057	1.6324	1.76583	0.373267	-5.31078
MSMEG_2370	0.981288	11.0234	1.95125	1.97423	0.298991	-4.88014
MSMEG_2372	0.973755	11.6281	1.77562	1.96395	0.341007	-5.12056
MSMEG_2373	2.04503	9.45495	4.05901	4.12682	0.0896623	-1.97208
MSMEG_2374	2.03955	12.4002	3.87152	4.11116	0.0977046	-2.21149
MSMEG_2375	1.07994	9.71027	2.12787	2.11395	0.265285	-4.63275
MSMEG_2376	1.2624	5.99135	1.25871	2.39894	0.487528	-5.7708
MSMEG_2377	0.498158	8.69607	0.99658	1.41241	0.590667	-6.04931
MSMEG_2378	1.76642	12.0371	3.3299	3.40209	0.129263	-2.93282
MSMEG_2379	1.40415	11.0605	2.71809	2.64662	0.18368	-3.79044
MSMEG_2380	0.336395	8.45947	0.592757	1.2626	0.760176	-6.37763
MSMEG_2381	1.37239	12.2077	2.73231	2.589	0.182442	-3.77016
MSMEG_2382	1.39986	13.2477	2.76152	2.63876	0.179495	-3.72855
MSMEG_2383	2.09012	11.8173	3.86559	4.25783	0.0979651	-2.21916
MSMEG_2386	1.41582	8.26511	2.8252	2.66811	0.171658	-3.638
MSMEG_2388	1.95345	9.8897	3.42581	3.873	0.123667	-2.80207
MSMEG_2389	1.69715	14.2734	3.03131	3.24261	0.152366	-3.34695
MSMEG_2390	1.25569	9.64848	2.44968	2.38781	0.216391	-4.1743
MSMEG_2391	0.353401	9.90907	0.706927	1.27757	0.709762	-6.29908
MSMEG_2392	-0.44198	9.14294	-0.84124	-1.35847	0.653224	-6.19176
MSMEG_2393	0.296751	10.2042	0.576649	1.22838	0.766024	-6.38772
MSMEG_2394	0.35635	10.4153	0.69133	1.28018	0.716659	-6.31052
MSMEG_2395	0.107122	9.44971	0.211721	1.07708	0.918401	-6.54537
MSMEG_2396	0.501765	10.9488	0.959907	1.41594	0.602222	-6.0846
MSMEG_2397	-0.0842183	9.19807	-0.165109	-1.06011	0.935605	-6.55522
MSMEG_2398	1.00747	8.06297	1.64562	2.01038	0.370253	-5.29349
MSMEG_2400	1.84491	14.1746	3.26909	3.59231	0.132938	-3.01632
MSMEG_2402	-0.221246	10.0216	-0.440271	-1.16574	0.820864	-6.46288
MSMEG_2403	0.254707	8.5116	0.467824	1.19309	0.809764	-6.4492
MSMEG_2404	0.402672	8.13533	0.74641	1.32195	0.693392	-6.26915
MSMEG_2405	1.33363	7.22591	2.09207	2.52037	0.271792	-4.68324
MSMEG_2406	0.407103	7.68718	0.748117	1.32602	0.693189	-6.26783
MSMEG_2407	1.65762	11.872	3.22055	3.15496	0.136477	-3.0833
MSMEG_2408	1.44717	7.15869	2.86307	2.72673	0.166223	-3.58426
MSMEG_2409	0.37329	10.9927	0.742756	1.2953	0.69441	-6.27198
MSMEG_2410	1.31794	12.9635	2.45408	2.4931	0.215761	-4.16801
MSMEG_2411	1.11201	8.85156	1.99191	2.16147	0.293244	-4.8236
MSMEG_2412	0.687449	11.6578	1.32122	1.61043	0.464646	-5.69835
MSMEG_2413	0.261756	8.81361	0.510868	1.19894	0.796105	-6.4263
MSMEG_2414	0.206125	10.3699	0.395372	1.15359	0.838911	-6.48347
MSMEG_2415	0.559763	10.3953	1.11944	1.47403	0.542075	-5.92423
MSMEG_2417	1.02518	12.2861	2.05061	2.03521	0.280974	-4.74152
MSMEG_2418	0.921448	10.9902	1.66616	1.89402	0.363708	-5.2665
MSMEG_2419	-1.3605	7.15801	-1.66559	-2.56774	0.363833	-5.26724
MSMEG_2420	1.42456	11.182	2.72813	2.68434	0.182566	-3.77613
MSMEG_2421	0.486096	11.1204	0.85453	1.40065	0.64686	-6.18031
MSMEG_2422	0.777765	8.9232	1.54269	1.71447	0.396109	-5.42655
MSMEG_2423	0.227194	9.04367	0.45147	1.17056	0.816385	-6.45741
MSMEG_2424	0.667312	10.9157	1.33475	1.58811	0.460006	-5.6824
MSMEG_2425	1.16052	9.90807	2.11836	2.23538	0.26652	-4.64617
MSMEG_2427	-0.00967881	8.17845	-0.0193624	-1.00673	0.994716	-6.57034
MSMEG_2428	-1.64486	6.70785	-1.8419	-3.12719	0.325398	-5.03062
MSMEG_2429	-1.00236	9.16171	-1.90966	-2.00327	0.307564	-4.93766
MSMEG_2430	0.526646	11.903	1.04901	1.44058	0.569084	-5.9972
MSMEG_2431	0.238753	9.31525	0.464772	1.17997	0.811107	-6.45076
MSMEG_2432	0.32646	9.43608	0.631811	1.25393	0.74256	-6.35213
MSMEG_2434	1.00051	11.0496	1.76787	2.0007	0.34317	-5.131
MSMEG_2435	2.43867	13.9363	4.79296	5.42143	0.0643434	-1.0892
MSMEG_2436	1.47229	12.2022	2.70926	2.77463	0.183935	-3.80304
MSMEG_2438	1.35571	10.258	2.50996	2.55923	0.208914	-4.08801
MSMEG_2439	0.0438107	6.46766	0.0862978	1.03083	0.970775	-6.56635
MSMEG_2441	1.9966	11.4939	3.61296	3.99058	0.112302	-2.55056
MSMEG_2443	0.779465	10.8435	1.55073	1.71649	0.393549	-5.41629
MSMEG_2444	0.197553	10.0742	0.384222	1.14675	0.843781	-6.48826
MSMEG_2445	-1.39146	7.42272	-1.7762	-2.62344	0.341007	-5.11977
MSMEG_2446	-0.720627	9.2278	-1.3499	-1.6479	0.453963	-5.66443
MSMEG_2447	-1.09643	9.59735	-2.18863	-2.13825	0.256272	-4.54673
MSMEG_2450	1.46164	10.1877	2.88349	2.75421	0.16478	-3.55533
MSMEG_2452	-1.26478	8.58389	-1.76332	-2.40291	0.343698	-5.13711
MSMEG_2453	0.19136	7.67606	0.37881	1.14184	0.846167	-6.49054
MSMEG_2454	-0.761843	6.68681	-1.20354	-1.69566	0.507537	-5.83295
MSMEG_2456	-0.861236	6.95208	-1.09847	-1.81659	0.548863	-5.9463
MSMEG_2457	-0.266596	9.4348	-0.492073	-1.20297	0.80181	-6.43653
MSMEG_2458	2.41235	7.27064	4.51431	5.32342	0.073274	-1.41411
MSMEG_2459	1.47682	9.13223	2.93578	2.78334	0.160246	-3.48141
MSMEG_2460	0.484923	10.6838	0.950664	1.39951	0.607346	-6.09333
MSMEG_2461	3.08293	7.59053	5.32044	8.47334	0.0455074	-0.508004
MSMEG_2462	0.370024	9.02099	0.68895	1.29237	0.717148	-6.31225
MSMEG_2464	-0.434534	9.1749	-0.836713	-1.35147	0.654631	-6.19562
MSMEG_2465	0.982861	7.57046	1.73598	1.97638	0.349679	-5.1738
MSMEG_2466	0.144609	10.6003	0.288544	1.10543	0.883738	-6.52392
MSMEG_2467	1.17197	9.39124	2.34462	2.25318	0.233137	-4.32457
MSMEG_2468	0.0337798	10.1377	0.064498	1.02369	0.978512	-6.5682
MSMEG_2469	-0.0803184	9.04752	-0.160523	-1.05725	0.938117	-6.55605
MSMEG_2470	-1.41601	6.87692	-2.75116	-2.66847	0.181001	-3.7433
MSMEG_2471	-0.365862	6.88982	-0.49015	-1.28865	0.80181	-6.43755
MSMEG_2472	0.123673	8.98972	0.246216	1.08951	0.904563	-6.53654
MSMEG_2473	-0.367042	7.21806	-0.707623	-1.28971	0.709762	-6.29857
MSMEG_2474	-0.611422	8.55	-1.22152	-1.52776	0.500642	-5.81289
MSMEG_2475	-1.84397	6.56887	-2.02299	-3.58996	0.287642	-4.7802
MSMEG_2476	1.25942	7.22851	1.50125	2.39399	0.407937	-5.47903
MSMEG_2478	-0.283877	9.06694	-0.566171	-1.21746	0.769854	-6.39415
MSMEG_2479	-0.838686	6.42169	-1.55623	-1.78842	0.392486	-5.40927
MSMEG_2480	-1.54342	6.10555	-2.77087	-2.91485	0.178712	-3.71525
MSMEG_2481	0.123869	9.01522	0.226171	1.08965	0.91264	-6.54183
MSMEG_2482	-0.523561	6.83444	-1.04733	-1.4375	0.569796	-5.99889
MSMEG_2483	-0.195199	5.63762	-0.169125	-1.14488	0.934765	-6.55446
MSMEG_2484	-1.7678	6.29717	-2.5726	-3.40534	0.201655	-3.99835
MSMEG_2485	-0.266909	7.65351	-0.449744	-1.20323	0.816455	-6.45826
MSMEG_2486	-0.409646	7.0323	-0.617858	-1.32836	0.750518	-6.36141
MSMEG_2487	1.0428	6.9788	1.21159	2.06023	0.503946	-5.82399
MSMEG_2488	1.14639	8.35577	2.28517	2.21359	0.242788	-4.40942
MSMEG_2489	2.02563	8.36174	3.58993	4.0717	0.113007	-2.58124
MSMEG_2491	-0.760127	6.96899	-1.35481	-1.69364	0.452851	-5.65858
MSMEG_2492	-0.661217	9.10823	-1.32129	-1.58142	0.464646	-5.69827
MSMEG_2493	0.237191	8.47702	0.461234	1.1787	0.8119	-6.45254
MSMEG_2494	-0.651743	7.7233	-1.28043	-1.57107	0.479689	-5.74586
MSMEG_2495	0.125653	7.786	0.237193	1.091	0.907686	-6.53897
MSMEG_2496	-0.0692223	9.1129	-0.13614	-1.04915	0.949609	-6.56012
MSMEG_2497	0.500582	10.2464	0.984786	1.41478	0.59351	-6.06077
MSMEG_2498	0.114408	9.38432	0.224418	1.08253	0.913363	-6.54227
MSMEG_2499	-0.336416	9.80103	-0.667724	-1.26262	0.725508	-6.32742
MSMEG_2500	-0.634508	8.67835	-1.24564	-1.55241	0.490602	-5.78568
MSMEG_2501	1.02288	8.32494	1.65077	2.03196	0.368745	-5.28673
MSMEG_2502	0.139705	9.46562	0.27316	1.10168	0.891071	-6.52873
MSMEG_2503	1.23073	8.00509	1.16313	2.34685	0.524063	-5.87735
MSMEG_2504	1.50933	8.00268	2.48716	2.84679	0.210179	-4.12065
MSMEG_2505	0.198161	9.32254	0.39643	1.14724	0.83856	-6.48301
MSMEG_2506	0.066918	5.49228	0.109819	1.04748	0.960403	-6.56376
MSMEG_2507	-0.12266	8.16788	-0.245009	-1.08874	0.904918	-6.53687
MSMEG_2509	-0.776654	7.93731	-1.51388	-1.71315	0.40484	-5.4631
MSMEG_2510	-1.56218	7.57653	-2.77652	-2.953	0.178306	-3.70719
MSMEG_2511	0.364473	10.2731	0.727033	1.28741	0.700933	-6.28401
MSMEG_2512	0.152205	9.36388	0.296735	1.11127	0.880891	-6.52125
MSMEG_2513	-0.0604448	7.6029	-0.117991	-1.04279	0.957442	-6.56271
MSMEG_2514	-1.50705	7.01944	-2.90682	-2.84228	0.162186	-3.52233
[truncated: 3,609 more rows]
[truncated: 8 more columns]

## Sheet: Table S2 genes p<0.05
ProbeID	M	A	t	fold	P.Value	B
MSMEG_5992	10.791	7.31531	17.6442	1771.78	0.00131342	5.20327
MSMEG_6037	8.3009	9.98368	11.3503	315.369	0.00169473	4.30145
MSMEG_5993	8.27217	9.68233	12.054	309.152	0.00152767	4.55697
MSMEG_5915	7.97661	9.20675	11.328	251.883	0.00169473	4.63982
MSMEG_5586	7.96958	8.39896	14.2883	250.659	0.00131342	5.07134
MSMEG_5991	7.92059	9.75317	10.634	242.29	0.00242404	4.5221
MSMEG_1410	7.80511	10.5228	13.4472	223.651	0.00131342	4.74055
MSMEG_3844	7.68037	9.69277	13.735	205.127	0.00131342	4.55641
MSMEG_0217	7.62392	11.2635	15.1991	197.255	0.00131342	4.34417
MSMEG_5914	7.45462	10.9597	14.4403	175.414	0.00131342	4.9248
MSMEG_5995	7.4109	11.1878	14.3373	170.177	0.00131342	4.70499
MSMEG_3519	7.39257	11.7715	14.7556	168.029	0.00131342	4.29499
MSMEG_5996	7.32351	10.3548	14.5708	160.175	0.00131342	4.89455
MSMEG_5997	7.20526	12.4853	14.2389	147.57	0.00131342	4.97332
MSMEG_5994	7.11049	11.3018	14.1125	138.188	0.00131342	4.41698
MSMEG_5913	7.0962	12.2959	14.195	136.826	0.00131342	4.72466
MSMEG_6038	7.09311	12.1836	14.1903	136.533	0.00131342	4.34891
MSMEG_5940	6.97567	8.89983	10.3516	125.86	0.00269641	4.38796
MSMEG_5923	6.93099	11.148	13.689	122.022	0.00131342	5.82319
MSMEG_6036	6.92198	10.8578	13.7273	121.262	0.00131342	4.86755
MSMEG_5998	6.85367	11.0045	13.2729	115.654	0.00131342	4.94053
MSMEG_0304	6.83733	9.50169	8.77692	114.351	0.00584435	5.01432
MSMEG_6035	6.83527	11.0168	13.6385	114.188	0.00131342	4.90882
MSMEG_5906	6.8256	12.2145	13.6323	113.425	0.00131342	4.57711
MSMEG_1098	6.79376	10.3831	13.2177	110.95	0.00131342	4.70716
MSMEG_3843	6.65495	11.6369	13.123	100.772	0.00131342	4.73788
MSMEG_5228	6.65469	11.9091	13.2162	100.754	0.00131342	4.89302
MSMEG_5922	6.57796	11.1496	12.8438	95.5353	0.00131342	4.46916
MSMEG_6041	6.54182	10.9103	12.9812	93.1715	0.00131342	4.49844
MSMEG_6475	6.5278	10.4607	13.0593	92.271	0.00131342	4.16078
MSMEG_5943	6.47359	12.704	12.7684	88.8677	0.00131342	4.02895
MSMEG_5941	6.4186	10.5013	12.668	85.5445	0.00131342	4.03067
MSMEG_5907	6.40836	10.5973	12.5314	84.9391	0.00131342	4.02867
MSMEG_0309	6.37161	12.7435	12.5476	82.8031	0.00131342	4.09932
MSMEG_5584	6.36943	10.3518	12.6559	82.6781	0.00131342	4.05451
MSMEG_5903	6.22311	11.671	11.893	74.704	0.00152767	3.89874
MSMEG_6474	6.19942	10.4118	11.9485	73.4873	0.00152767	3.88738
MSMEG_5904	6.18814	12.013	11.8883	72.9149	0.00152767	3.89969
MSMEG_0305	6.15728	13.0787	12.2009	71.3715	0.00150828	3.94483
MSMEG_3658	6.06796	10.1138	11.889	67.087	0.00152767	3.86122
MSMEG_6039	6.05898	10.9397	11.5945	66.6707	0.00163458	3.78443
MSMEG_3515	5.95494	12.1006	11.5924	62.0318	0.00163458	3.77847
MSMEG_5927	5.94647	12.0132	11.5089	61.6688	0.00164598	3.7888
MSMEG_5925	5.91526	13.6573	11.567	60.3489	0.00163458	3.49534
MSMEG_6043	5.90951	9.85828	11.6961	60.1091	0.00163458	3.44285
MSMEG_5908	5.88775	10.7544	11.3409	59.2094	0.00169473	3.32825
MSMEG_5939	5.79032	11.1299	10.2617	55.3428	0.0027917	3.32893
MSMEG_0302	5.76242	11.0222	10.4106	54.2827	0.00265617	3.29741
MSMEG_5937	5.5571	11.8361	10.7386	47.0818	0.00232949	3.24995
MSMEG_6759	5.32719	12.8307	10.4119	40.1461	0.00265617	3.08509
MSMEG_5920	5.266	10.2537	9.49415	38.479	0.00421589	2.90326
MSMEG_5202	5.18437	10.6229	9.95722	36.3622	0.00331036	2.85954
MSMEG_5902	5.01584	12.055	9.55964	32.3533	0.00411526	2.82123
MSMEG_1411	4.9563	8.587	9.30178	31.0452	0.00468894	2.70672
MSMEG_6040	4.91434	11.518	9.63507	30.1552	0.00399351	2.68558
MSMEG_5901	4.76047	10.7906	9.2668	27.1047	0.00468894	2.67721
MSMEG_6758	4.69187	13.9266	9.253	25.8461	0.00468894	2.63909
MSMEG_2645	4.63687	10.8254	9.19047	24.8793	0.00480646	2.52229
MSMEG_6033	4.5729	9.63149	7.97128	23.8001	0.0095893	2.51098
MSMEG_6761	4.51446	14.3892	9.00493	22.8554	0.00526235	2.52408
MSMEG_3516	4.50178	7.62159	9.00208	22.6554	0.00526235	2.40329
MSMEG_5896	4.49152	12.4392	8.9841	22.4948	0.00526235	2.3787
MSMEG_5911	4.48763	9.04182	8.76513	22.4343	0.00584435	2.37106
MSMEG_2752	4.41421	11.6125	8.815	21.3211	0.0058267	2.18587
MSMEG_5899	4.33117	12.9089	8.48509	20.1285	0.00703685	1.95878
MSMEG_0068	4.29009	7.86662	7.82883	19.5635	0.0104062	1.8921
MSMEG_5919	4.27596	7.86317	7.22726	19.3727	0.0155831	1.85958
MSMEG_6760	4.20836	11.622	7.97608	18.486	0.0095893	1.82683
MSMEG_3571	4.0886	8.82476	8.15585	17.0134	0.00884484	1.83031
MSMEG_5963	3.91624	6.53733	7.65257	15.0975	0.01179	1.72264
MSMEG_2767	3.81294	7.07837	5.50619	14.0543	0.0403727	1.73207
MSMEG_3386	3.81092	6.14016	5.75973	14.0346	0.0357492	1.59079
MSMEG_1441	3.76515	12.7629	7.38973	13.5963	0.01418	1.47242
MSMEG_0076	3.75505	8.0698	7.498	13.5015	0.0131627	1.38796
MSMEG_5932	3.73403	9.96145	7.03699	13.3063	0.0173865	1.26086
MSMEG_0639	3.72793	13.2075	7.13095	13.25	0.0164642	1.26966
MSMEG_2367	3.67283	6.76453	7.24085	12.7535	0.0155831	1.25874
MSMEG_0643	3.64922	11.988	6.86338	12.5466	0.0194621	1.22828
MSMEG_0880	3.62908	14.253	6.33503	12.3726	0.0252415	1.1807
MSMEG_5897	3.59785	13.0013	6.40245	12.1077	0.0246509	1.12936
MSMEG_5893	3.54671	12.4198	6.79979	11.686	0.0203281	1.10353
MSMEG_1583	3.53817	13.2484	7.0683	11.617	0.0171419	1.03793
MSMEG_3103	3.49376	11.6606	6.95811	11.2648	0.018372	0.963972
MSMEG_1999	3.48662	11.5179	6.69928	11.2092	0.0219	0.958163
MSMEG_5894	3.4737	11.1183	6.45338	11.1093	0.0242305	0.904003
MSMEG_0066	3.44469	14.2635	6.87024	10.8882	0.0194621	0.81737
MSMEG_2884	3.39456	6.09865	6.56618	10.5163	0.0228943	0.808146
MSMEG_1423	3.38267	13.1201	6.5976	10.43	0.0228943	0.77723
MSMEG_1959	3.37383	9.19375	6.24132	10.3663	0.0272459	0.750721
MSMEG_5286	3.3453	10.2003	6.68866	10.1633	0.0219	0.698815
MSMEG_1582	3.33321	12.9628	6.58226	10.0785	0.0228943	0.728447
MSMEG_5507	3.32494	6.7864	6.08881	10.0209	0.028969	0.714918
MSMEG_4325	3.32204	11.8083	6.44881	10.0008	0.0242305	0.700702
MSMEG_4326	3.31834	14.2094	6.62293	9.97516	0.0226953	0.664895
MSMEG_1523	3.30237	13.2095	6.52584	9.86537	0.0234432	0.624089
MSMEG_0401	3.29563	6.53368	6.56405	9.81934	0.0228943	0.595935
MSMEG_1424	3.28523	13.8591	6.334	9.74886	0.0252415	0.600046
MSMEG_1251	3.26277	5.39233	6.48016	9.59826	0.024175	0.591079
MSMEG_1436	3.25231	13.9428	5.83107	9.52891	0.0339103	0.557115
MSMEG_5479	3.24014	10.4813	6.40583	9.44887	0.0246509	0.55406
MSMEG_1445	3.19538	11.8823	6.35659	9.16019	0.0252064	0.534769
MSMEG_2080	3.18709	11.0897	6.0305	9.10769	0.0302892	0.512351
MSMEG_6762	3.16673	7.70204	6.12475	8.98012	0.0283098	0.492648
MSMEG_4126	3.15923	7.89315	6.12239	8.93353	0.0283098	0.49171
MSMEG_4065	3.14524	6.71757	6.18455	8.84734	0.0276782	0.406292
MSMEG_2081	3.11353	12.0184	6.20442	8.655	0.0274186	0.382197
MSMEG_3858	3.10503	12.5991	6.0186	8.60411	0.0302892	0.371969
MSMEG_3123	3.08995	10.4405	6.13513	8.51469	0.0283098	0.374313
MSMEG_2461	3.08293	7.59053	5.32044	8.47334	0.0455074	0.353409
MSMEG_5931	3.08095	8.47936	6.16276	8.46172	0.0279944	0.332988
MSMEG_0641	3.0786	10.4958	6.01489	8.44792	0.0302892	0.307009
MSMEG_5165	3.05827	10.3269	5.99039	8.32972	0.0304887	0.294985
MSMEG_6384	3.03945	8.80667	5.41424	8.22177	0.042372	0.297218
MSMEG_0709	3.03717	11.4373	5.89234	8.20881	0.0329673	0.263214
MSMEG_6034	3.00689	8.15299	5.53558	8.03831	0.0397749	0.19271
MSMEG_0710	3.00119	13.8795	6.00164	8.00661	0.0304168	0.207659
MSMEG_1444	2.96295	13.7497	5.60662	7.79717	0.0386368	0.196267
MSMEG_2790	2.96094	9.90072	5.49649	7.78632	0.0403727	0.179988
MSMEG_1525	2.96091	12.1941	5.8543	7.78614	0.0336567	0.169177
MSMEG_3942	2.94158	5.87302	5.71718	7.68252	0.0366975	0.0941457
MSMEG_2694	2.91687	10.0957	5.79973	7.55204	0.0346614	0.0741383
MSMEG_3102	2.89846	12.993	5.464	7.45631	0.0413454	0.0654343
MSMEG_3122	2.88116	10.6312	5.75246	7.3674	0.0357492	0.0369058
MSMEG_3124	2.85522	12.083	5.63322	7.23615	0.0384591	0.0140639
MSMEG_0065	2.85427	13.9175	5.70275	7.23136	0.0366975	0.0131615
MSMEG_3151	2.85214	10.7103	5.5398	7.22071	0.0397749	-0.0168725
MSMEG_1470	2.85112	13.7624	5.37529	7.21562	0.0437389	-0.0638087
MSMEG_3144	2.80693	8.51731	5.53926	6.99792	0.0397749	-0.0565714
MSMEG_3101	2.79352	10.3091	5.53691	6.93319	0.0397749	-0.113514
MSMEG_1238	2.75317	6.51016	5.49388	6.74199	0.0403727	-0.110399
MSMEG_0642	2.72106	13.4329	5.44187	6.59359	0.0417317	-0.0990508
MSMEG_6240	2.68467	12.6571	5.37092	6.42932	0.0437389	-0.129315
MSMEG_1732	-2.61303	5.93717	-5.21508	-6.11786	0.0498775	-0.16769
MSMEG_6713	-2.67231	6.12453	-5.30052	-6.37448	0.0461692	-0.183641
MSMEG_1563	-2.736	5.92477	-5.45636	-6.66219	0.0413912	-0.196624
MSMEG_0851	-2.75791	5.84847	-5.51191	-6.76418	0.0403727	-0.210652
MSMEG_6799	-2.7653	6.91915	-5.43093	-6.79889	0.0419248	-0.206666
MSMEG_0588	-2.77334	6.72074	-5.54831	-6.83688	0.0397749	-0.270242
MSMEG_3976	-2.86134	8.25057	-5.29222	-7.26691	0.0462775	-0.276518
MSMEG_5599	-2.89412	6.89923	-5.61054	-7.4339	0.0386368	-0.281952
MSMEG_6123	-2.91464	6.18099	-5.83016	-7.5404	0.0339103	-0.279545
MSMEG_1462	-2.94312	8.60259	-5.68702	-7.69071	0.0369949	-0.278986
MSMEG_3486	-2.97657	6.07686	-5.91286	-7.87113	0.0325856	-0.283318
MSMEG_0376	-3.01095	6.94146	-5.88343	-8.06096	0.0329819	-0.307699
MSMEG_0574	-3.03648	6.73962	-5.62042	-8.20486	0.0386368	-0.32633
MSMEG_0200	-3.1056	6.28695	-5.3451	-8.60751	0.0446387	-0.313602
MSMEG_3911	-3.13423	6.41437	-5.70585	-8.78004	0.0366975	-0.323624
MSMEG_6198	-3.18995	7.3224	-6.3812	-9.12579	0.0248867	-0.357303
MSMEG_1163	-3.22703	5.95694	-6.2154	-9.36338	0.0274186	-0.365247
MSMEG_2057	-3.233	6.97595	-5.5422	-9.40219	0.0397749	-0.380327
MSMEG_6710	-3.23891	6.73866	-6.44342	-9.44084	0.0242305	-0.39174
MSMEG_5003	-3.31211	6.03269	-6.20694	-9.93216	0.0274186	-0.409188
MSMEG_0848	-3.40182	6.20631	-5.64897	-10.5694	0.0381406	-0.450063
MSMEG_3990	-3.40466	5.90818	-6.6532	-10.5902	0.022343	-0.454657
MSMEG_0680	-3.61805	6.90574	-7.2299	-12.2784	0.0155831	-0.481899
MSMEG_6042	-3.63859	6.4922	-7.18951	-12.4544	0.0158757	-0.508004
MSMEG_5763	-4.00904	5.7698	-8.01664	-16.1006	0.00953789	-0.529165
MSMEG_6671	-4.08263	6.71651	-8.06199	-16.9431	0.00935303	-0.538
MSMEG_4865	-4.20493	7.06304	-7.8416	-18.4421	0.0104062	-0.620613

## Sheet: Table S3 kstR_Regulon
ProbeID	M	A	t	fold	P.Value	Msm motif	Mtb motif	Rv number	Gene name	Function	Notes
MSMEG_0217	7.62392	11.2635	15.1991	197.255	0.00131342	*		Rv0162c	adhE1	Alcohol Dehydrogenase
MSMEG_0302	5.76242	11.0222	10.4106	54.2827	0.00265617			Rv1426c	lipO	Esterase
MSMEG_0304	6.83733	9.50169	8.77692	114.351	0.00584435			Rv1427c	fadD12	Fatty acid CoA-synthetase
MSMEG_0305	6.15728	13.0787	12.2009	71.3715	0.00150828	*		Rv1428c		CHP
MSMEG_0309	6.37161	12.7435	12.5476	82.8031	0.00131342	*	*	Rv0223c		Aldehyde dehydrogenase
MSMEG_1098	6.79376	10.3831	13.2177	110.95	0.00131342	*	*	Rv0551c	fadD8	Fatty acid CoA synthetase
MSMEG_1410	7.80511	10.5228	13.4472	223.651	0.00131342	*	*	Rv0687		Short-chain type dehydrogenase/reductase
MSMEG_2644	0.994833	9.59959	1.98785	1.99285	0.29368			Rv2800		hydrolase/esterase/acylase
MSMEG_2645	4.63687	10.8254	9.19047	24.8793	0.00480646	*	*	Rv2799		Membrane protein
MSMEG_2789	1.59057	7.96995	3.16681	3.01168	0.141084			Rv2699		CHP
MSMEG_2790	2.96094	9.90072	5.49649	7.78632	0.0403727	*		Rv2668		CHP
MSMEG_3515	5.95494	12.1006	11.5924	62.0318	0.00163458	*				Short-chain type dehydrogenase/reductase
MSMEG_3516	4.50178	7.62159	9.00208	22.6554	0.00526235					CHP, pseudogene?
MSMEG_3519	7.39257	11.7715	14.7556	168.029	0.00131342	*	*	Rv1894c		CHP
MSMEG_3658	6.06796	10.1138	11.889	67.087	0.00152767	*				Fumarate reductase/succinate dehydrogenase
MSMEG_3843	6.65495	11.6369	13.123	100.772	0.00131342	*	*	Rv1628c		CHP
MSMEG_3844	7.68037	9.69277	13.735	205.127	0.00131342			Rv1627c		Non-specific lipid transfer protein
MSMEG_5519	0.852024	8.42459	1.62434	1.80503	0.374549					?
MSMEG_5202	5.18437	10.6229	9.95722	36.3622	0.00331036	*		Rv1132		CHP
MSMEG_5228	6.65469	11.9091	13.2162	100.754	0.00131342	*		Rv1106c	choD	Cholesterol dehydrogenase
MSMEG_5286	3.3453	10.2003	6.68866	10.1633	0.0219			Rv1059	dapB	dihydrodipicolinate reductase
MSMEG_5519	0.852024	8.42459	1.62434	1.80503	0.374549	*				Alkanesulfonate monooxygenase
MSMEG_5520				ND	ND			Rv0953c		oxidoreductase	ND: no data
MSMEG_5554	2.14007	11.5535	4.27488	4.40784	0.0815401	*				response regulator receiver
MSMEG_5584	6.36943	10.3518	12.6559	82.6781	0.00131342	*		Rv0927c		Short-chain type dehydrogenase/reductase
MSMEG_5586	7.96958	8.39896	14.2883	250.659	0.00131342			Rv0926c		CHP
MSMEG_5893	3.54671	12.4198	6.79979	11.686	0.0203281			Rv3492c		CHP MCE associated protein
MSMEG_5894	3.4737	11.1183	6.45338	11.1093	0.0242305			Rv3493c		CHP MCE associated protein
MSMEG_5895								Rv3494c	mce4F	mce4 operon: lipid transfer
MSMEG_5896	4.49152	12.4392	8.9841	22.4948	0.00526235			Rv3495c	lprN	mce4 operon: lipid transfer
MSMEG_5897	3.59785	13.0013	6.40245	12.1077	0.0246509			Rv3496c	mce4D	mce4 operon: lipid transfer
MSMEG_5898								Rv3497c	mce4C	mce4 operon: lipid transfer
MSMEG_5899	4.33117	12.9089	8.48509	20.1285	0.00703685			Rv3498c	mce4B	mce4 operon: lipid transfer
MSMEG_5900								Rv3499c	mce4A	mce4 operon: lipid transfer
MSMEG_5901	4.76047	10.7906	9.2668	27.1047	0.00468894			Rv3500c	YrbE4B/supB	mce4 operon: lipid transfer
MSMEG_5902	5.01584	12.055	9.55964	32.3533	0.00411526	*	*	Rv3501c	YrbE4A/supA	mce4 operon: lipid transfer
MSMEG_5903	6.22311	11.671	11.893	74.704	0.00152767			Rv3502c	hsd4A	17b-hydroxysteroid dehydrogenase
MSMEG_5904	6.18814	12.013	11.8883	72.9149	0.00152767	*	*	Rv3503c	fdxD	ferredoxin
MSMEG_5906	6.8256	12.2145	13.6323	113.425	0.00131342			Rv3504	fadE26	Acyl CoA dehydrogenase
MSMEG_5907	6.40836	10.5973	12.5314	84.9391	0.00131342			Rv3505	fadE27	Acyl CoA dehydrogenase
MSMEG_5908	5.88775	10.7544	11.3409	59.2094	0.00169473			Rv3506	fadD17	Fatty acid CoA synthetase
MSMEG_5909				ND	ND			-		Oxidoreductase
MSMEG_5911	4.48763	9.04182	8.76513	22.4343	0.00584435			-		AraC-like transcriptional regulator
MSMEG_5913	7.0962	12.2959	14.195	136.826	0.00131342			-		Diooxygenase
MSMEG_5914	7.45462	10.9597	14.4403	175.414	0.00131342	*	*	Rv3515c	fadD19	Fatty acid CoA synthetase
MSMEG_5915	7.97661	9.20675	11.328	251.883	0.00169473			Rv3516	echA19	Enoyl-CoA hydratse
MSMEG_5918	1.47394	8.9861	2.70546	2.77779	0.184526			Rv3517	cyp142	cytochrome P450 monoxygenase
MSMEG_5919	4.27596	7.86317	7.22726	19.3727	0.0155831			Rv3519		CHP	Mtb gene inverted, so probably not part of Mtb regulon
MSMEG_5920	5.266	10.2537	9.49415	38.479	0.00421589	*	*	Rv3520c		FMN-dependent tetrahydromethanopterin reductase
MSMEG_5921								Rv3521		CHP
MSMEG_5922	6.57796	11.1496	12.8438	95.5353	0.00131342			Rv3522	ltp4	3-ketoacyl-CoA thiolase
MSMEG_5923	6.93099	11.148	13.689	122.022	0.00131342			Rv3523	ltp3	SCPx related 3-ketoacyl-CoA thiolase
MSMEG_5925	5.91526	13.6573	11.567	60.3489	0.00163458	*	*	Rv3526	kshA	Ketosteroid-9a-hydroxylase, oxygenase
MSMEG_5927	5.94647	12.0132	11.5089	61.6688	0.00164598		*	Rv3527		CHP
MSMEG_5930	1.94567	10.3152	3.13515	3.85217	0.143789			Rv3529c		CHP
MSMEG_5931	3.08095	8.47936	6.16276	8.46172	0.0279944			Rv3530c		oxidoreductase
MSMEG_5932	3.73403	9.96145	7.03699	13.3063	0.0173865	*	*	Rv3531c		CHP
MSMEG_5937	5.5571	11.8361	10.7386	47.0818	0.00232949			Rv3534c	hsaF	4-hydroxy-2-oxovalerate aldolase
MSMEG_5939	5.79032	11.1299	10.2617	55.3428	0.0027917			Rv3535c	hsaG	Acetaldehyde dehydrogenase
MSMEG_5940	6.97567	8.89983	10.3516	125.86	0.00269641	*	*	Rv3536c	hsaE	2-Hydroxypentadienoate hydratase
MSMEG_5941	6.4186	10.5013	12.668	85.5445	0.00131342		*	Rv3537	kstD	3-Ketosteroid-D1-dehydrogenase
MSMEG_5943	6.47359	12.704	12.7684	88.8677	0.00131342			Rv3538	hsd4B	2-Enoyl acyl-CoA hydratase
MSMEG_5990								Rv3540c	ltp2	Branched-chain 3-ketoacyl-CoA thiolase
MSMEG_5991	7.92059	9.75317	10.634	242.29	0.00242404			Rv3541c		CHP
MSMEG_5992	10.791	7.31531	17.6442	1771.78	0.00131342			Rv3542c		CHP
MSMEG_5993	8.27217	9.68233	12.054	309.152	0.00152767			Rv3543c	fadE29	Acyl-CoA dehydrogenase
MSMEG_5994	7.11049	11.3018	14.1125	138.188	0.00131342			Rv3544c	fadE28	Short/branched chain acyl-CoA dehydrogenase
MSMEG_5995	7.4109	11.1878	14.3373	170.177	0.00131342	*	*	Rv3545c	cyp125	Cytochrome P450 125
MSMEG_5996	7.32351	10.3548	14.5708	160.175	0.00131342			Rv3546	fadA5	Acetyl CoA acetyltransferase
MSMEG_5997	7.20526	12.4853	14.2389	147.57	0.00131342					CysQ family
MSMEG_5998	6.85367	11.0045	13.2729	115.654	0.00131342			Rv3547		CHP
MSMEG_6033	4.5729	9.63149	7.97128	23.8001	0.0095893					CHP
MSMEG_6034	3.00689	8.15299	5.53558	8.03831	0.0397749					HP
MSMEG_6035	6.83527	11.0168	13.6385	114.188	0.00131342			Rv3567c	hsaB	3-HSA hydroxylase, reductase
MSMEG_6036	6.92198	10.8578	13.7273	121.262	0.00131342			Rv3568c	hsaC	2,3,dihydroxybiphenyl 1,2 dioxygenase
MSMEG_6037	8.3009	9.98368	11.3503	315.369	0.00169473			Rv3569c	hsaD	4,9-DSHA-hydrolase
MSMEG_6038	7.09311	12.1836	14.1903	136.533	0.00131342	**	**	Rv3570c	hsaA	3-HSA hydroxylase, oxygenase
MSMEG_6039	6.05898	10.9397	11.5945	66.6707	0.00163458			Rv3571	kshB	Ketosteroid-9a-hydroxylase, reductase
MSMEG_6040	4.91434	11.518	9.63507	30.1552	0.00399351			Rv3572		CHP
MSMEG_6041	6.54182	10.9103	12.9812	93.1715	0.00131342	*	*	Rv3573c	fadE34	Acyl-CoA dehydrogenase
MSMEG_6042	-3.63859	6.4922	-7.18951	-12.4544	0.0158757			Rv3574	kstR	TetR regulator
MSMEG_6043	5.90951	9.85828	11.6961	60.1091	0.00163458			-		Trehalose phosphatase
MSMEG_6474	6.19942	10.4118	11.9485	73.4873	0.00152767			Rv0139		Oxidoreductase
MSMEG_6475	6.5278	10.4607	13.0593	92.271	0.00131342	*		Rv0138		CHP

## Sheet: Table S4 Secondary effect
ProbeID	M	A	t	fold	P.Value	B	Rv number	Gene name	General function
MSMEG_0065	2.85427	13.9175	5.70275	7.23136	0.0366975	-0.113514	Rv3874	esxB	virulence
MSMEG_0066	3.44469	14.2635	6.87024	10.8882	0.0194621	0.963972	Rv3875	esxA	virulence
MSMEG_0067	2.66954	11.5666	4.978	6.36227	0.0577983	-0.880318	Rv3876
MSMEG_0068	4.29009	7.86662	7.82883	19.5635	0.0104062	1.72264	Rv3877
MSMEG_0076	3.75505	8.0698	7.498	13.5015	0.0131627	1.47242
MSMEG_0200	-3.1056	6.28695	-5.3451	-8.60751	0.0446387	-0.481899
MSMEG_0376	-3.01095	6.94146	-5.88343	-8.06096	0.0329819	0.0654343
MSMEG_0574	-3.03648	6.73962	-5.62042	-8.20486	0.0386368	-0.196624	Rv3223c	sigH	transcriptional regulation
MSMEG_0588	-2.77334	6.72074	-5.54831	-6.83688	0.0397749	-0.270242
MSMEG_0639	3.72793	13.2075	7.13095	13.25	0.0164642	1.1807	Rv3663c	dppD	dipeptide transport
MSMEG_0640	2.99209	12.5439	4.86001	7.95627	0.0611348	-1.01288	Rv3663c	dppD	dipeptide transport
MSMEG_0641	3.0786	10.4958	6.01489	8.44792	0.0302892	0.19271	Rv3665c	dppB	dipeptide transport
MSMEG_0642	2.72106	13.4329	5.44187	6.59359	0.0417317	-0.380327	Rv3664c	dppC	dipeptide transport
MSMEG_0680	-3.61805	6.90574	-7.2299	-12.2784	0.0155831	1.26086	Rv0322	udgA	polysaccharide biosynthesis
MSMEG_0709	3.03717	11.4373	5.89234	8.20881	0.0329673	0.0741383	Rv0350	dnaK	chaperone
MSMEG_0710	3.00119	13.8795	6.00164	8.00661	0.0304168	0.179988	Rv0351	grpE	chaperone
MSMEG_0880	3.62908	14.253	6.33503	12.3726	0.0252415	0.492648	Rv0440	groEL2	chaperone
MSMEG_1238	2.75317	6.51016	5.49388	6.74199	0.0403727	-0.32633
MSMEG_1251	3.26277	5.39233	6.48016	9.59826	0.024175	0.624089
MSMEG_1398	2.58374	13.2543	4.89307	5.99493	0.0610546	-0.975512	Rv0682	rpsL	translation
MSMEG_1399	2.66979	13.7422	4.68725	6.36335	0.0689238	-1.21098	Rv0683	rpsG	translation
MSMEG_1400	2.61611	13.2496	4.86563	6.13093	0.0611348	-1.00651	Rv0684	fusA1	translation
MSMEG_1401	2.4928	14.7188	4.70287	5.62869	0.0683847	-1.19287	Rv0685	tuf	translation
MSMEG_1423	3.38267	13.1201	6.5976	10.43	0.0228943	0.728447	Rv0693	pggE
MSMEG_1424	3.28523	13.8591	6.334	9.74886	0.0252415	0.49171	Rv0694	lldD1	oxidoreductase
MSMEG_1436	3.25231	13.9428	5.83107	9.52891	0.0339103	0.0140639	Rv0701	rplC	translation
MSMEG_1437	2.69101	13.4685	4.55697	6.45764	0.0722277	-1.36355	Rv0702	rplD	translation
MSMEG_1438	2.88026	11.6508	4.84156	7.36283	0.0619085	-1.0338	Rv0703	rplW	translation
MSMEG_1439	2.94232	14.9609	5.04964	7.68644	0.0553514	-0.800918	Rv0704	rplB	translation
MSMEG_1440	2.39759	13.5295	4.07566	5.26922	0.0887782	-1.95108	Rv0705	rpsS	translation
MSMEG_1441	3.76515	12.7629	7.38973	13.5963	0.01418	1.38796	Rv0706	rplV	translation
MSMEG_1442	2.7114	12.915	4.70416	6.54959	0.0683847	-1.19138	Rv0707	rpsC	translation
MSMEG_1443	2.41222	14.7271	4.19193	5.32291	0.0828645	-1.80572	Rv0708	rplP	translation
MSMEG_1444	2.96295	13.7497	5.60662	7.79717	0.0386368	-0.210652	Rv0709	rpmC	translation
MSMEG_1445	3.19538	11.8823	6.35659	9.16019	0.0252064	0.512351	Rv0710	rpsQ	translation
MSMEG_1465	2.44653	14.4607	4.87316	5.45104	0.0611348	-0.997992	Rv0714	rplN	translation
MSMEG_1466	1.82147	13.6111	2.93322	3.5344	0.160246	-3.48502	Rv0715	rplX	translation
MSMEG_1467	2.42406	13.011	3.59664	5.36678	0.113002	-2.5723	Rv0716	rplE	translation
MSMEG_1468	2.38378	13.3116	3.80582	5.21904	0.102055	-2.29669	Rv0717	rpsN1	translation
MSMEG_1469	2.14828	13.777	3.42155	4.43299	0.123694	-2.80785	Rv0718	rpsH	translation
MSMEG_1470	2.85112	13.7624	5.37529	7.21562	0.0437389	-0.450063	Rv0719	rplF	translation
MSMEG_1471	2.19623	14.4034	3.65325	4.58281	0.110581	-2.49706	Rv0720	rplR	translation
MSMEG_1472	1.42759	14.8763	2.59719	2.68998	0.198378	-3.96315	Rv0721	rpsE	translation
MSMEG_1473	2.32216	12.4768	3.70421	5.00081	0.108569	-2.42975	Rv0722	rpmD	translation
MSMEG_1474	2.49243	13.1471	4.98617	5.62725	0.0576824	-0.871225	Rv0723	rplO	translation
MSMEG_1476	1.0368	10.3754	1.64447	2.05167	0.370459	-5.29499
MSMEG_1519	2.03346	13.5337	2.92849	4.09384	0.160383	-3.49171	Rv3462c	infA	translation
MSMEG_1520	2.26989	13.9278	3.54612	4.82286	0.116858	-2.63982	Rv3461c	rpmJ	translation
MSMEG_1521	2.74667	13.7577	4.44201	6.71168	0.0752133	-1.50048	Rv3460c	rpsM	translation
MSMEG_1522	2.56307	13.9507	4.2285	5.90965	0.0815401	-1.76045	Rv3459c	rpsK	translation
MSMEG_1523	3.30237	13.2095	6.52584	9.86537	0.0234432	0.664895	Rv3458c	rpsD	translation
MSMEG_1524	2.42747	13.8545	4.36388	5.37951	0.0785346	-1.59476	Rv3457c	rpoA	translation
MSMEG_1525	2.96091	12.1941	5.8543	7.78614	0.0336567	0.0369058	Rv3456c	rplQ	translation
MSMEG_1582	3.33321	12.9628	6.58226	10.0785	0.0228943	0.714918	Rv3418c	groES	chaperone
MSMEG_1583	3.53817	13.2484	7.0683	11.617	0.0171419	1.12936	Rv3417c	groEL1	chaperone
MSMEG_1732	-2.61303	5.93717	-5.21508	-6.11786	0.0498775	-0.620613
MSMEG_1742	2.59723	9.30582	4.74025	6.05126	0.0662185	-1.1497	Rv3230		oxidoreductase
MSMEG_1743	3.0543	8.56223	4.98505	8.30682	0.0576824	-0.872476	Rv3229		lipid metabolism
MSMEG_1959	3.37383	9.19375	6.24132	10.3663	0.0272459	0.406292	Rv3193c
MSMEG_1999	3.48662	11.5179	6.69928	11.2092	0.0219	0.81737
MSMEG_2080	3.18709	11.0897	6.0305	9.10769	0.0302892	0.207659	Rv3140	fadE23	lipid metabolism
MSMEG_2081	3.11353	12.0184	6.20442	8.655	0.0274186	0.371969	Rv3139	fadE24	lipid metabolism
MSMEG_2367	3.67283	6.76453	7.24085	12.7535	0.0155831	1.26966	3009c	gatB	translation
MSMEG_2694	2.91687	10.0957	5.79973	7.55204	0.0346614	-0.0168725	Rv2745c		transcriptional regulation
MSMEG_2752	4.41421	11.6125	8.815	21.3211	0.0058267	2.40329	Rv2710	sigB	transcriptional regulation
MSMEG_3101	2.79352	10.3091	5.53691	6.93319	0.0397749	-0.281952	Rv1449c	tkt	pentose phosphate pathway
MSMEG_3102	2.89846	12.993	5.464	7.45631	0.0413454	-0.357303	Rv1448c	tal	pentose phosphate pathway
MSMEG_3103	3.49376	11.6606	6.95811	11.2648	0.018372	1.03793	Rv1447c	zwf2	pentose phosphate pathway
MSMEG_3121	2.20036	11.1604	4.23289	4.59596	0.0815401		Rv1460		transcriptional regulation
MSMEG_3122	2.88116	10.6312	5.75246	7.3674	0.0357492	-0.0638087	Rv1461	sufB	sulfur metabolism
MSMEG_3123	3.08995	10.4405	6.13513	8.51469	0.0283098	0.307009	Rv1462	sufD	sulfur metabolism
MSMEG_3124	2.85522	12.083	5.63322	7.23615	0.0384591	-0.183641	Rv1463	sufC	sulfur metabolism
MSMEG_3125	2.61581	8.98002	5.0603	6.12969	0.0551192	-0.789167	Rv1464	csd	sulfur metabolism
MSMEG_3144	2.80693	8.51731	5.53926	6.99792	0.0397749	-0.279545	Rv1476
MSMEG_3571	4.0886	8.82476	8.15585	17.0134	0.00884484	1.95878
MSMEG_3858	3.10503	12.5991	6.0186	8.60411	0.0302892	0.196267	Rv2050
MSMEG_3911	-3.13423	6.41437	-5.70585	-8.78004	0.0366975	-0.110399
MSMEG_3976	-2.86134	8.25057	-5.29222	-7.26691	0.0462775	-0.538
MSMEG_4065	3.14524	6.71757	6.18455	8.84734	0.0276782	0.353409			lipid metabolism
MSMEG_4125	2.54327	8.54614	4.85763	5.82907	0.0611348	-1.01558			lipid metabolism
MSMEG_4126	3.15923	7.89315	6.12239	8.93353	0.0283098	0.294985
MSMEG_4325	3.32204	11.8083	6.44881	10.0008	0.0242305	0.595935	Rv2243	fabD	lipid metabolism
MSMEG_4326	3.31834	14.2094	6.62293	9.97516	0.0226953	0.750721	Rv2244	acpM	lipid metabolism
MSMEG_4327				ND	ND		Rv2245	kasA	lipid metabolism	ND: no data
MSMEG_4328	2.93699	12.8697	5.13603	7.65813	0.0529205	-0.706237	Rv2246	kasB	lipid metabolism
MSMEG_4329	2.25548	13.8709	4.44302	4.77493	0.0752133	-1.49927	Rv2247	accD6	lipid metabolism
MSMEG_5003	-3.31211	6.03269	-6.20694	-9.93216	0.0274186	0.374313
MSMEG_5202	5.18437	10.6229	9.95722	36.3622	0.00331036	3.08509	Rv1132
MSMEG_5228	6.65469	11.9091	13.2162	100.754	0.00131342	4.55641	Rv1106c	choD	lipid metabolism
MSMEG_5479	3.24014	10.4813	6.40583	9.44887	0.0246509	0.557115	Rv0991c
MSMEG_5763	-4.00904	5.7698	-8.01664	-16.1006	0.00953789	-4.89113
MSMEG_5764	-2.3262	6.03342	-4.52094	-5.01483	0.0731404	-5.02898
MSMEG_6240	2.68467	12.6571	5.37092	6.42932	0.0437389	-6.15122	Rv2425c
MSMEG_6241	2.38015	15.1379	4.55996	5.2059	0.0722277	-6.57053	Rv2426c
MSMEG_6242	2.58666	14.779	4.29295	6.00706	0.0811731	-4.99347
MSMEG_6758	4.69187	13.9266	9.253	25.8461	0.00468894	-5.60015
MSMEG_6759	5.32719	12.8307	10.4119	40.1461	0.00265617	-3.19051	Rv3696c	glpK	glycerol metabolism
MSMEG_6760	4.20836	11.622	7.97608	18.486	0.0095893	-5.56294
MSMEG_6761	4.51446	14.3892	9.00493	22.8554	0.00526235	-4.08724	Rv3302c	glpD2	glycerol metabolism
MSMEG_6762	3.16673	7.70204	6.12475	8.98012	0.0283098	-6.10988
